# Supplementary material for: CD4 T-cell aging exacerbates neuroinflammation in a late-onset mouse model of amyotrophic lateral sclerosis
Source: J Neuroinflammation. 2024 Jan 11;21:17. doi: 10.1186/s12974-023-03007-1 (PMC10782641; doi:10.1186/s12974-023-03007-1)
Supplement: Supplementary file 7 — Additional file 7: Table S6. Upregulated Immune-related KEGG pathways in lumbar spinal cords of SOD1G37R mice. The table delineates the KEGG pathways found to be upregulated in lumbar SC samples, as determined by bulk RNA-seq analysis. Columns from left to right represent the pathway name, gene ratio, and p.adjust. [file 12974_2023_3007_MOESM7_ESM.csv]

	Cluster	ID	Description	GeneRatio	BgRatio	pvalue	p.adjust	qvalue	geneID	Count
1	Down	path:mmu05022	Pathways of neurodegeneration - multiple diseases - Mus musculus (house mouse)	90/646	460/8606	4.37E-18	1.37E-15	9.89E-16	ENSMUSG00000000088/ENSMUSG00000000563/ENSMUSG00000001175/ENSMUSG00000001525/ENSMUSG00000001986/ENSMUSG00000002379/ENSMUSG00000002771/ENSMUSG00000002984/ENSMUSG00000003072/ENSMUSG00000006057/ENSMUSG00000006930/ENSMUSG00000009647/ENSMUSG00000018770/ENSMUSG00000019370/ENSMUSG00000019828/ENSMUSG00000020153/ENSMUSG00000020366/ENSMUSG00000020396/ENSMUSG00000020402/ENSMUSG00000020708/ENSMUSG00000020720/…	90
2	Down	path:mmu05020	Prion disease - Mus musculus (house mouse)	64/646	269/8606	2.17E-17	3.41E-15	2.46E-15	ENSMUSG00000000088/ENSMUSG00000000563/ENSMUSG00000001525/ENSMUSG00000002379/ENSMUSG00000002771/ENSMUSG00000003072/ENSMUSG00000005034/ENSMUSG00000005469/ENSMUSG00000006057/ENSMUSG00000009647/ENSMUSG00000018770/ENSMUSG00000020153/ENSMUSG00000020366/ENSMUSG00000020402/ENSMUSG00000020708/ENSMUSG00000020720/ENSMUSG00000020734/ENSMUSG00000021178/ENSMUSG00000021288/ENSMUSG00000021313/ENSMUSG00000021577/…	64
3	Down	path:mmu05016	Huntington disease - Mus musculus (house mouse)	67/646	298/8606	8.42E-17	8.82E-15	6.35E-15	ENSMUSG00000000088/ENSMUSG00000000563/ENSMUSG00000001525/ENSMUSG00000001986/ENSMUSG00000002379/ENSMUSG00000003072/ENSMUSG00000006057/ENSMUSG00000006818/ENSMUSG00000006930/ENSMUSG00000008036/ENSMUSG00000018770/ENSMUSG00000020153/ENSMUSG00000020366/ENSMUSG00000020402/ENSMUSG00000020708/ENSMUSG00000020720/ENSMUSG00000020886/ENSMUSG00000021178/ENSMUSG00000021288/ENSMUSG00000021577/ENSMUSG00000022354/…	67
4	Down	path:mmu05012	Parkinson disease - Mus musculus (house mouse)	62/646	263/8606	1.15E-16	9.03E-15	6.50E-15	ENSMUSG00000000088/ENSMUSG00000000563/ENSMUSG00000001175/ENSMUSG00000001525/ENSMUSG00000002379/ENSMUSG00000003072/ENSMUSG00000005034/ENSMUSG00000005469/ENSMUSG00000006057/ENSMUSG00000009647/ENSMUSG00000018770/ENSMUSG00000019370/ENSMUSG00000020153/ENSMUSG00000020366/ENSMUSG00000020402/ENSMUSG00000020708/ENSMUSG00000020720/ENSMUSG00000021178/ENSMUSG00000021288/ENSMUSG00000021577/ENSMUSG00000021820/…	62
5	Down	path:mmu00190	Oxidative phosphorylation - Mus musculus (house mouse)	42/646	135/8606	3.52E-16	2.21E-14	1.59E-14	ENSMUSG00000000088/ENSMUSG00000000563/ENSMUSG00000002379/ENSMUSG00000003072/ENSMUSG00000006057/ENSMUSG00000006273/ENSMUSG00000018770/ENSMUSG00000019210/ENSMUSG00000019302/ENSMUSG00000020153/ENSMUSG00000021114/ENSMUSG00000021577/ENSMUSG00000022354/ENSMUSG00000022551/ENSMUSG00000022956/ENSMUSG00000024038/ENSMUSG00000024099/ENSMUSG00000024403/ENSMUSG00000025204/ENSMUSG00000025393/ENSMUSG00000026260/…	42
6	Down	path:mmu05014	Amyotrophic lateral sclerosis - Mus musculus (house mouse)	73/646	366/8606	3.05E-15	1.60E-13	1.15E-13	ENSMUSG00000000088/ENSMUSG00000000563/ENSMUSG00000001525/ENSMUSG00000002379/ENSMUSG00000002771/ENSMUSG00000002984/ENSMUSG00000003072/ENSMUSG00000006057/ENSMUSG00000006930/ENSMUSG00000009647/ENSMUSG00000018770/ENSMUSG00000020153/ENSMUSG00000020396/ENSMUSG00000020402/ENSMUSG00000020708/ENSMUSG00000020720/ENSMUSG00000020734/ENSMUSG00000021178/ENSMUSG00000021288/ENSMUSG00000021577/ENSMUSG00000021816/…	73
7	Down	path:mmu04721	Synaptic vesicle cycle - Mus musculus (house mouse)	30/646	79/8606	1.58E-14	7.07E-13	5.10E-13	ENSMUSG00000006024/ENSMUSG00000006273/ENSMUSG00000008036/ENSMUSG00000019210/ENSMUSG00000019302/ENSMUSG00000020894/ENSMUSG00000021114/ENSMUSG00000022841/ENSMUSG00000024403/ENSMUSG00000025867/ENSMUSG00000026797/ENSMUSG00000026825/ENSMUSG00000027273/ENSMUSG00000028542/ENSMUSG00000030307/ENSMUSG00000030310/ENSMUSG00000030500/ENSMUSG00000030806/ENSMUSG00000031840/ENSMUSG00000033615/ENSMUSG00000034187/…	30
8	Down	path:mmu04714	Thermogenesis - Mus musculus (house mouse)	53/646	230/8606	5.89E-14	2.31E-12	1.67E-12	ENSMUSG00000000088/ENSMUSG00000000563/ENSMUSG00000002379/ENSMUSG00000003072/ENSMUSG00000005034/ENSMUSG00000005469/ENSMUSG00000005580/ENSMUSG00000006057/ENSMUSG00000018770/ENSMUSG00000020153/ENSMUSG00000020333/ENSMUSG00000020431/ENSMUSG00000021577/ENSMUSG00000022354/ENSMUSG00000022551/ENSMUSG00000022610/ENSMUSG00000022840/ENSMUSG00000022956/ENSMUSG00000024038/ENSMUSG00000024099/ENSMUSG00000024921/…	53
9	Down	path:mmu05010	Alzheimer disease - Mus musculus (house mouse)	71/646	379/8606	2.07E-13	7.23E-12	5.21E-12	ENSMUSG00000000088/ENSMUSG00000000563/ENSMUSG00000001175/ENSMUSG00000001525/ENSMUSG00000002379/ENSMUSG00000002771/ENSMUSG00000003072/ENSMUSG00000006057/ENSMUSG00000009647/ENSMUSG00000018770/ENSMUSG00000019370/ENSMUSG00000019699/ENSMUSG00000020153/ENSMUSG00000020366/ENSMUSG00000020402/ENSMUSG00000020708/ENSMUSG00000020720/ENSMUSG00000020734/ENSMUSG00000021178/ENSMUSG00000021288/ENSMUSG00000021577/…	71
10	Down	path:mmu05415	Diabetic cardiomyopathy - Mus musculus (house mouse)	49/646	210/8606	3.31E-13	1.04E-11	7.49E-12	ENSMUSG00000000088/ENSMUSG00000000563/ENSMUSG00000002379/ENSMUSG00000003072/ENSMUSG00000006057/ENSMUSG00000017737/ENSMUSG00000018770/ENSMUSG00000019699/ENSMUSG00000020153/ENSMUSG00000020366/ENSMUSG00000020402/ENSMUSG00000020681/ENSMUSG00000021313/ENSMUSG00000021577/ENSMUSG00000021820/ENSMUSG00000022354/ENSMUSG00000022551/ENSMUSG00000022610/ENSMUSG00000022812/ENSMUSG00000022956/ENSMUSG00000024038/…	49
11	Down	path:mmu04724	Glutamatergic synapse - Mus musculus (house mouse)	32/646	110/8606	9.66E-12	2.76E-10	1.99E-10	ENSMUSG00000001986/ENSMUSG00000002771/ENSMUSG00000003378/ENSMUSG00000005034/ENSMUSG00000005469/ENSMUSG00000005580/ENSMUSG00000019828/ENSMUSG00000020431/ENSMUSG00000020734/ENSMUSG00000020886/ENSMUSG00000021816/ENSMUSG00000022462/ENSMUSG00000022623/ENSMUSG00000022840/ENSMUSG00000024858/ENSMUSG00000025739/ENSMUSG00000025813/ENSMUSG00000026103/ENSMUSG00000026959/ENSMUSG00000028161/ENSMUSG00000030209/…	32
12	Down	path:mmu04723	Retrograde endocannabinoid signaling - Mus musculus (house mouse)	37/646	144/8606	1.39E-11	3.64E-10	2.62E-10	ENSMUSG00000001986/ENSMUSG00000002379/ENSMUSG00000005034/ENSMUSG00000005469/ENSMUSG00000005580/ENSMUSG00000019828/ENSMUSG00000020153/ENSMUSG00000020366/ENSMUSG00000020431/ENSMUSG00000022354/ENSMUSG00000022610/ENSMUSG00000022840/ENSMUSG00000024038/ENSMUSG00000024099/ENSMUSG00000025204/ENSMUSG00000025739/ENSMUSG00000026260/ENSMUSG00000027673/ENSMUSG00000030500/ENSMUSG00000030869/ENSMUSG00000031340/…	37
13	Down	path:mmu05208	Chemical carcinogenesis - reactive oxygen species - Mus musculus (house mouse)	46/646	224/8606	1.95E-10	4.72E-09	3.40E-09	ENSMUSG00000000088/ENSMUSG00000000563/ENSMUSG00000001665/ENSMUSG00000002379/ENSMUSG00000003072/ENSMUSG00000004035/ENSMUSG00000006057/ENSMUSG00000006818/ENSMUSG00000018770/ENSMUSG00000019699/ENSMUSG00000020153/ENSMUSG00000020366/ENSMUSG00000020402/ENSMUSG00000021577/ENSMUSG00000022354/ENSMUSG00000022551/ENSMUSG00000022610/ENSMUSG00000022956/ENSMUSG00000023951/ENSMUSG00000024038/ENSMUSG00000024099/…	46
14	Down	path:mmu04727	GABAergic synapse - Mus musculus (house mouse)	26/646	89/8606	7.90E-10	1.77E-08	1.28E-08	ENSMUSG00000005034/ENSMUSG00000005469/ENSMUSG00000005580/ENSMUSG00000006930/ENSMUSG00000017740/ENSMUSG00000020431/ENSMUSG00000022462/ENSMUSG00000022840/ENSMUSG00000024462/ENSMUSG00000025739/ENSMUSG00000026103/ENSMUSG00000026787/ENSMUSG00000030161/ENSMUSG00000030307/ENSMUSG00000030310/ENSMUSG00000031340/ENSMUSG00000031748/ENSMUSG00000034187/ENSMUSG00000034656/ENSMUSG00000037771/ENSMUSG00000039809/…	26
15	Down	path:mmu04728	Dopaminergic synapse - Mus musculus (house mouse)	32/646	133/8606	2.07E-09	4.33E-08	3.12E-08	ENSMUSG00000001175/ENSMUSG00000001986/ENSMUSG00000005034/ENSMUSG00000005469/ENSMUSG00000007564/ENSMUSG00000017843/ENSMUSG00000019370/ENSMUSG00000019699/ENSMUSG00000020366/ENSMUSG00000021816/ENSMUSG00000021820/ENSMUSG00000022610/ENSMUSG00000022812/ENSMUSG00000022840/ENSMUSG00000024500/ENSMUSG00000024524/ENSMUSG00000024777/ENSMUSG00000025468/ENSMUSG00000025739/ENSMUSG00000028161/ENSMUSG00000029120/…	32
16	Down	path:mmu04261	Adrenergic signaling in cardiomyocytes - Mus musculus (house mouse)	34/646	148/8606	2.37E-09	4.64E-08	3.35E-08	ENSMUSG00000001175/ENSMUSG00000005034/ENSMUSG00000005469/ENSMUSG00000005580/ENSMUSG00000007564/ENSMUSG00000010066/ENSMUSG00000017843/ENSMUSG00000019146/ENSMUSG00000019194/ENSMUSG00000019370/ENSMUSG00000019699/ENSMUSG00000020431/ENSMUSG00000020882/ENSMUSG00000021313/ENSMUSG00000021820/ENSMUSG00000021991/ENSMUSG00000022610/ENSMUSG00000022840/ENSMUSG00000024500/ENSMUSG00000024777/ENSMUSG00000026576/…	34
17	Down	path:mmu01100	Metabolic pathways - Mus musculus (house mouse)	178/646	1612/8606	7.36E-09	1.34E-07	9.66E-08	ENSMUSG00000000088/ENSMUSG00000000276/ENSMUSG00000000308/ENSMUSG00000000563/ENSMUSG00000001467/ENSMUSG00000001665/ENSMUSG00000002379/ENSMUSG00000003072/ENSMUSG00000003271/ENSMUSG00000003500/ENSMUSG00000004035/ENSMUSG00000004070/ENSMUSG00000004267/ENSMUSG00000005447/ENSMUSG00000005580/ENSMUSG00000005683/ENSMUSG00000006057/ENSMUSG00000006273/ENSMUSG00000006517/ENSMUSG00000006920/ENSMUSG00000015090/…	178
18	Down	path:mmu04020	Calcium signaling pathway - Mus musculus (house mouse)	44/646	233/8606	7.68E-09	1.34E-07	9.66E-08	ENSMUSG00000001175/ENSMUSG00000002771/ENSMUSG00000004567/ENSMUSG00000005034/ENSMUSG00000005469/ENSMUSG00000005580/ENSMUSG00000009647/ENSMUSG00000016179/ENSMUSG00000019370/ENSMUSG00000019828/ENSMUSG00000020402/ENSMUSG00000020431/ENSMUSG00000020734/ENSMUSG00000020866/ENSMUSG00000021313/ENSMUSG00000021816/ENSMUSG00000021820/ENSMUSG00000021974/ENSMUSG00000022416/ENSMUSG00000022489/ENSMUSG00000023951/…	44
19	Down	path:mmu04713	Circadian entrainment - Mus musculus (house mouse)	24/646	96/8606	1.00E-07	1.65374E-06	1.19193E-06	ENSMUSG00000001175/ENSMUSG00000001986/ENSMUSG00000002771/ENSMUSG00000005034/ENSMUSG00000005469/ENSMUSG00000005580/ENSMUSG00000019370/ENSMUSG00000020431/ENSMUSG00000020734/ENSMUSG00000020866/ENSMUSG00000021313/ENSMUSG00000021820/ENSMUSG00000022416/ENSMUSG00000022840/ENSMUSG00000025739/ENSMUSG00000026959/ENSMUSG00000029361/ENSMUSG00000030209/ENSMUSG00000031748/ENSMUSG00000036438/ENSMUSG00000038473/…	24
20	Down	path:mmu04260	Cardiac muscle contraction - Mus musculus (house mouse)	21/646	86/8606	9.62E-07	1.50956E-05	1.08801E-05	ENSMUSG00000000088/ENSMUSG00000010066/ENSMUSG00000019146/ENSMUSG00000020882/ENSMUSG00000021313/ENSMUSG00000021991/ENSMUSG00000022551/ENSMUSG00000026576/ENSMUSG00000028464/ENSMUSG00000028854/ENSMUSG00000031818/ENSMUSG00000036751/ENSMUSG00000038462/ENSMUSG00000040907/ENSMUSG00000041697/ENSMUSG00000051331/ENSMUSG00000053093/ENSMUSG00000061518/ENSMUSG00000064351/ENSMUSG00000064370/ENSMUSG00000079055	21
21	Down	path:mmu04932	Non-alcoholic fatty liver disease - Mus musculus (house mouse)	30/646	157/8606	1.50275E-06	2.24697E-05	1.61951E-05	ENSMUSG00000000088/ENSMUSG00000002379/ENSMUSG00000019699/ENSMUSG00000020153/ENSMUSG00000020366/ENSMUSG00000021577/ENSMUSG00000022354/ENSMUSG00000022551/ENSMUSG00000022610/ENSMUSG00000022812/ENSMUSG00000024038/ENSMUSG00000024099/ENSMUSG00000025204/ENSMUSG00000026260/ENSMUSG00000027673/ENSMUSG00000030869/ENSMUSG00000031818/ENSMUSG00000036751/ENSMUSG00000037916/ENSMUSG00000038205/ENSMUSG00000038462/…	30
22	Down	path:mmu05031	Amphetamine addiction - Mus musculus (house mouse)	18/646	69/8606	2.05574E-06	2.93411E-05	2.11476E-05	ENSMUSG00000001175/ENSMUSG00000001986/ENSMUSG00000002771/ENSMUSG00000005034/ENSMUSG00000005469/ENSMUSG00000019370/ENSMUSG00000020734/ENSMUSG00000021816/ENSMUSG00000021820/ENSMUSG00000022602/ENSMUSG00000022840/ENSMUSG00000026959/ENSMUSG00000028161/ENSMUSG00000030209/ENSMUSG00000035745/ENSMUSG00000036438/ENSMUSG00000051331/ENSMUSG00000057897	18
23	Down	path:mmu04720	Long-term potentiation - Mus musculus (house mouse)	17/646	66/8606	4.76612E-06	6.50678E-05	4.68977E-05	ENSMUSG00000001175/ENSMUSG00000002771/ENSMUSG00000005034/ENSMUSG00000005469/ENSMUSG00000019370/ENSMUSG00000019828/ENSMUSG00000020431/ENSMUSG00000020734/ENSMUSG00000021816/ENSMUSG00000021820/ENSMUSG00000025499/ENSMUSG00000026959/ENSMUSG00000028161/ENSMUSG00000030209/ENSMUSG00000036438/ENSMUSG00000051331/ENSMUSG00000057897	17
24	Down	path:mmu04024	cAMP signaling pathway - Mus musculus (house mouse)	36/646	219/8606	5.6523E-06	7.3951E-05	5.33002E-05	ENSMUSG00000001175/ENSMUSG00000001986/ENSMUSG00000002771/ENSMUSG00000005034/ENSMUSG00000005469/ENSMUSG00000005580/ENSMUSG00000018634/ENSMUSG00000019370/ENSMUSG00000019699/ENSMUSG00000020331/ENSMUSG00000020366/ENSMUSG00000020431/ENSMUSG00000020734/ENSMUSG00000021313/ENSMUSG00000021466/ENSMUSG00000021820/ENSMUSG00000022840/ENSMUSG00000024462/ENSMUSG00000025407/ENSMUSG00000026576/ENSMUSG00000026959/…	36
25	Down	path:mmu04925	Aldosterone synthesis and secretion - Mus musculus (house mouse)	21/646	98/8606	9.00406E-06	0.000113091	8.15105E-05	ENSMUSG00000001175/ENSMUSG00000005034/ENSMUSG00000005469/ENSMUSG00000005580/ENSMUSG00000016179/ENSMUSG00000019370/ENSMUSG00000020431/ENSMUSG00000020866/ENSMUSG00000021820/ENSMUSG00000022416/ENSMUSG00000022840/ENSMUSG00000026576/ENSMUSG00000030302/ENSMUSG00000031376/ENSMUSG00000032193/ENSMUSG00000036438/ENSMUSG00000040907/ENSMUSG00000045038/ENSMUSG00000049265/ENSMUSG00000051331/ENSMUSG00000057897	21
26	Down	path:mmu05032	Morphine addiction - Mus musculus (house mouse)	20/646	91/8606	9.82868E-06	0.0001187	8.55533E-05	ENSMUSG00000005034/ENSMUSG00000005469/ENSMUSG00000005580/ENSMUSG00000020431/ENSMUSG00000021684/ENSMUSG00000022489/ENSMUSG00000022840/ENSMUSG00000024462/ENSMUSG00000024858/ENSMUSG00000025739/ENSMUSG00000031340/ENSMUSG00000031748/ENSMUSG00000032177/ENSMUSG00000034656/ENSMUSG00000037771/ENSMUSG00000039809/ENSMUSG00000042249/ENSMUSG00000042429/ENSMUSG00000055078/ENSMUSG00000071658	20
27	Down	path:mmu04371	Apelin signaling pathway - Mus musculus (house mouse)	25/646	133/8606	1.50746E-05	0.000175312	0.000126356	ENSMUSG00000001175/ENSMUSG00000005034/ENSMUSG00000005469/ENSMUSG00000005580/ENSMUSG00000008855/ENSMUSG00000019370/ENSMUSG00000019699/ENSMUSG00000019997/ENSMUSG00000020431/ENSMUSG00000021313/ENSMUSG00000022840/ENSMUSG00000025499/ENSMUSG00000025739/ENSMUSG00000027602/ENSMUSG00000028854/ENSMUSG00000028991/ENSMUSG00000029167/ENSMUSG00000029361/ENSMUSG00000033628/ENSMUSG00000036438/ENSMUSG00000037010/…	25
28	Down	path:mmu05033	Nicotine addiction - Mus musculus (house mouse)	12/646	39/8606	1.71078E-05	0.000191852	0.000138277	ENSMUSG00000001986/ENSMUSG00000002771/ENSMUSG00000020734/ENSMUSG00000026959/ENSMUSG00000027577/ENSMUSG00000030209/ENSMUSG00000030500/ENSMUSG00000031340/ENSMUSG00000034656/ENSMUSG00000035745/ENSMUSG00000037771/ENSMUSG00000055078	12
29	Down	path:mmu04070	Phosphatidylinositol signaling system - Mus musculus (house mouse)	20/646	99/8606	3.64468E-05	0.000394631	0.00028443	ENSMUSG00000000276/ENSMUSG00000001175/ENSMUSG00000018547/ENSMUSG00000019370/ENSMUSG00000022861/ENSMUSG00000024867/ENSMUSG00000025178/ENSMUSG00000026113/ENSMUSG00000029330/ENSMUSG00000032594/ENSMUSG00000033526/ENSMUSG00000033628/ENSMUSG00000034902/ENSMUSG00000035953/ENSMUSG00000036438/ENSMUSG00000039431/ENSMUSG00000040648/ENSMUSG00000041720/ENSMUSG00000042105/ENSMUSG00000058793	20
30	Down	path:mmu04911	Insulin secretion - Mus musculus (house mouse)	18/646	86/8606	5.4318E-05	0.000568528	0.000409767	ENSMUSG00000002908/ENSMUSG00000005034/ENSMUSG00000005469/ENSMUSG00000005580/ENSMUSG00000020431/ENSMUSG00000020894/ENSMUSG00000021313/ENSMUSG00000021820/ENSMUSG00000022840/ENSMUSG00000026576/ENSMUSG00000027273/ENSMUSG00000031840/ENSMUSG00000032532/ENSMUSG00000040907/ENSMUSG00000051331/ENSMUSG00000057897/ENSMUSG00000063142/ENSMUSG00000096146	18
31	Down	path:mmu04144	Endocytosis - Mus musculus (house mouse)	37/646	257/8606	8.52569E-05	0.00086357	0.000622419	ENSMUSG00000006058/ENSMUSG00000006276/ENSMUSG00000008036/ENSMUSG00000010080/ENSMUSG00000019478/ENSMUSG00000021314/ENSMUSG00000022841/ENSMUSG00000024065/ENSMUSG00000024858/ENSMUSG00000024867/ENSMUSG00000025224/ENSMUSG00000025499/ENSMUSG00000025793/ENSMUSG00000026825/ENSMUSG00000026860/ENSMUSG00000028488/ENSMUSG00000028528/ENSMUSG00000029053/ENSMUSG00000032193/ENSMUSG00000032870/ENSMUSG00000034557/…	37
32	Down	path:mmu04921	Oxytocin signaling pathway - Mus musculus (house mouse)	25/646	150/8606	0.000120411	0.001181536	0.000851593	ENSMUSG00000001175/ENSMUSG00000005034/ENSMUSG00000005469/ENSMUSG00000005580/ENSMUSG00000009292/ENSMUSG00000010066/ENSMUSG00000016179/ENSMUSG00000019146/ENSMUSG00000019370/ENSMUSG00000020431/ENSMUSG00000020882/ENSMUSG00000021313/ENSMUSG00000021816/ENSMUSG00000021820/ENSMUSG00000021991/ENSMUSG00000022840/ENSMUSG00000025499/ENSMUSG00000028161/ENSMUSG00000031748/ENSMUSG00000036438/ENSMUSG00000038205/…	25
33	Down	path:mmu04961	Endocrine and other factor-regulated calcium reabsorption - Mus musculus (house mouse)	14/646	61/8606	0.000128522	0.001222909	0.000881413	ENSMUSG00000005034/ENSMUSG00000005469/ENSMUSG00000005580/ENSMUSG00000008036/ENSMUSG00000022841/ENSMUSG00000026576/ENSMUSG00000026825/ENSMUSG00000030302/ENSMUSG00000031376/ENSMUSG00000040265/ENSMUSG00000040907/ENSMUSG00000047547/ENSMUSG00000060279/ENSMUSG00000079055	14
34	Down	path:mmu04970	Salivary secretion - Mus musculus (house mouse)	17/646	84/8606	0.000135068	0.001247389	0.000899057	ENSMUSG00000001175/ENSMUSG00000005034/ENSMUSG00000005469/ENSMUSG00000005580/ENSMUSG00000019370/ENSMUSG00000020431/ENSMUSG00000020894/ENSMUSG00000022840/ENSMUSG00000026576/ENSMUSG00000028854/ENSMUSG00000029361/ENSMUSG00000030302/ENSMUSG00000031376/ENSMUSG00000036438/ENSMUSG00000040907/ENSMUSG00000050541/ENSMUSG00000063142	17
35	Down	path:mmu00900	Terpenoid backbone biosynthesis - Mus musculus (house mouse)	8/646	23/8606	0.000171629	0.001539753	0.001109779	ENSMUSG00000006517/ENSMUSG00000012117/ENSMUSG00000023832/ENSMUSG00000027952/ENSMUSG00000033373/ENSMUSG00000041939/ENSMUSG00000059743/ENSMUSG00000093930	8
36	Down	path:mmu04725	Cholinergic synapse - Mus musculus (house mouse)	20/646	112/8606	0.000219792	0.001917074	0.001381733	ENSMUSG00000005034/ENSMUSG00000005469/ENSMUSG00000005580/ENSMUSG00000016346/ENSMUSG00000019699/ENSMUSG00000020431/ENSMUSG00000021820/ENSMUSG00000022840/ENSMUSG00000023328/ENSMUSG00000025499/ENSMUSG00000025739/ENSMUSG00000027577/ENSMUSG00000028631/ENSMUSG00000031748/ENSMUSG00000034656/ENSMUSG00000051331/ENSMUSG00000057897/ENSMUSG00000058743/ENSMUSG00000071658/ENSMUSG00000100241	20
37	Down	path:mmu04910	Insulin signaling pathway - Mus musculus (house mouse)	23/646	140/8606	0.000276996	0.002294519	0.001653777	ENSMUSG00000001175/ENSMUSG00000005034/ENSMUSG00000005469/ENSMUSG00000019370/ENSMUSG00000019699/ENSMUSG00000020312/ENSMUSG00000020366/ENSMUSG00000022812/ENSMUSG00000025153/ENSMUSG00000025499/ENSMUSG00000025855/ENSMUSG00000028991/ENSMUSG00000029053/ENSMUSG00000029167/ENSMUSG00000030815/ENSMUSG00000032601/ENSMUSG00000032648/ENSMUSG00000033059/ENSMUSG00000034793/ENSMUSG00000036438/ENSMUSG00000037012/…	23
38	Down	path:mmu04971	Gastric acid secretion - Mus musculus (house mouse)	15/646	73/8606	0.000277681	0.002294519	0.001653777	ENSMUSG00000001175/ENSMUSG00000005034/ENSMUSG00000005469/ENSMUSG00000005580/ENSMUSG00000019370/ENSMUSG00000020431/ENSMUSG00000021820/ENSMUSG00000022840/ENSMUSG00000026576/ENSMUSG00000028854/ENSMUSG00000030898/ENSMUSG00000036438/ENSMUSG00000037624/ENSMUSG00000040907/ENSMUSG00000057897	15
39	Down	path:mmu04962	Vasopressin-regulated water reabsorption - Mus musculus (house mouse)	11/646	44/8606	0.000303886	0.00244667	0.00176344	ENSMUSG00000005034/ENSMUSG00000005469/ENSMUSG00000005580/ENSMUSG00000018707/ENSMUSG00000020483/ENSMUSG00000020894/ENSMUSG00000029757/ENSMUSG00000030805/ENSMUSG00000031865/ENSMUSG00000034187/ENSMUSG00000073433	11
40	Down	path:mmu00100	Steroid biosynthesis - Mus musculus (house mouse)	7/646	20/8606	0.000423861	0.003327313	0.002398164	ENSMUSG00000001467/ENSMUSG00000022351/ENSMUSG00000024799/ENSMUSG00000031604/ENSMUSG00000032018/ENSMUSG00000034926/ENSMUSG00000058454	7
41	Down	path:mmu05017	Spinocerebellar ataxia - Mus musculus (house mouse)	23/646	145/8606	0.000465966	0.003568618	0.002572085	ENSMUSG00000001986/ENSMUSG00000002771/ENSMUSG00000009647/ENSMUSG00000019699/ENSMUSG00000019828/ENSMUSG00000020366/ENSMUSG00000020402/ENSMUSG00000020708/ENSMUSG00000020720/ENSMUSG00000020734/ENSMUSG00000021178/ENSMUSG00000026959/ENSMUSG00000028519/ENSMUSG00000028991/ENSMUSG00000029512/ENSMUSG00000030209/ENSMUSG00000031633/ENSMUSG00000031872/ENSMUSG00000033628/ENSMUSG00000034656/ENSMUSG00000035745/…	23
42	Down	path:mmu04015	Rap1 signaling pathway - Mus musculus (house mouse)	30/646	211/8606	0.00048677	0.003639185	0.002622946	ENSMUSG00000001175/ENSMUSG00000003070/ENSMUSG00000005580/ENSMUSG00000019370/ENSMUSG00000019699/ENSMUSG00000020431/ENSMUSG00000021262/ENSMUSG00000021974/ENSMUSG00000022610/ENSMUSG00000022840/ENSMUSG00000022995/ENSMUSG00000023951/ENSMUSG00000024962/ENSMUSG00000025499/ENSMUSG00000026959/ENSMUSG00000027805/ENSMUSG00000028039/ENSMUSG00000029053/ENSMUSG00000030209/ENSMUSG00000030583/ENSMUSG00000031748/…	30
43	Down	path:mmu04360	Axon guidance - Mus musculus (house mouse)	26/646	174/8606	0.000530533	0.003874124	0.002792279	ENSMUSG00000000627/ENSMUSG00000003070/ENSMUSG00000020099/ENSMUSG00000021466/ENSMUSG00000021816/ENSMUSG00000021820/ENSMUSG00000022812/ENSMUSG00000022883/ENSMUSG00000022995/ENSMUSG00000025085/ENSMUSG00000025499/ENSMUSG00000025876/ENSMUSG00000028039/ENSMUSG00000028161/ENSMUSG00000029053/ENSMUSG00000029095/ENSMUSG00000029168/ENSMUSG00000029674/ENSMUSG00000030257/ENSMUSG00000032537/ENSMUSG00000038264/…	26
44	Down	path:mmu04922	Glucagon signaling pathway - Mus musculus (house mouse)	18/646	104/8606	0.00066056	0.004713998	0.003397619	ENSMUSG00000001175/ENSMUSG00000005034/ENSMUSG00000005469/ENSMUSG00000019370/ENSMUSG00000019699/ENSMUSG00000021816/ENSMUSG00000021820/ENSMUSG00000028161/ENSMUSG00000029167/ENSMUSG00000030246/ENSMUSG00000030815/ENSMUSG00000032294/ENSMUSG00000032648/ENSMUSG00000033059/ENSMUSG00000034793/ENSMUSG00000036438/ENSMUSG00000038205/ENSMUSG00000057897	18
45	Down	path:mmu04912	GnRH signaling pathway - Mus musculus (house mouse)	16/646	88/8606	0.000745814	0.005204121	0.003750875	ENSMUSG00000001175/ENSMUSG00000005034/ENSMUSG00000005469/ENSMUSG00000005580/ENSMUSG00000019370/ENSMUSG00000020366/ENSMUSG00000020431/ENSMUSG00000021820/ENSMUSG00000022610/ENSMUSG00000022840/ENSMUSG00000025499/ENSMUSG00000033352/ENSMUSG00000036438/ENSMUSG00000046709/ENSMUSG00000051331/ENSMUSG00000057897	16
46	Down	path:mmu04930	Type II diabetes mellitus - Mus musculus (house mouse)	11/646	49/8606	0.000818204	0.005585131	0.004025489	ENSMUSG00000020366/ENSMUSG00000020866/ENSMUSG00000028991/ENSMUSG00000029053/ENSMUSG00000032294/ENSMUSG00000034656/ENSMUSG00000037012/ENSMUSG00000045038/ENSMUSG00000046709/ENSMUSG00000051331/ENSMUSG00000096146	11
47	Down	path:mmu04010	MAPK signaling pathway - Mus musculus (house mouse)	37/646	289/8606	0.000895034	0.00597959	0.004309795	ENSMUSG00000003070/ENSMUSG00000005034/ENSMUSG00000005469/ENSMUSG00000010066/ENSMUSG00000019146/ENSMUSG00000019699/ENSMUSG00000020366/ENSMUSG00000020866/ENSMUSG00000020882/ENSMUSG00000021708/ENSMUSG00000021816/ENSMUSG00000021974/ENSMUSG00000021991/ENSMUSG00000022416/ENSMUSG00000022610/ENSMUSG00000022619/ENSMUSG00000023951/ENSMUSG00000024163/ENSMUSG00000024948/ENSMUSG00000024962/ENSMUSG00000025499/…	37
48	Down	path:mmu05414	Dilated cardiomyopathy - Mus musculus (house mouse)	16/646	93/8606	0.00138115	0.009035024	0.006512002	ENSMUSG00000001507/ENSMUSG00000005034/ENSMUSG00000005469/ENSMUSG00000005580/ENSMUSG00000010066/ENSMUSG00000019146/ENSMUSG00000020431/ENSMUSG00000020758/ENSMUSG00000020882/ENSMUSG00000021313/ENSMUSG00000021991/ENSMUSG00000022840/ENSMUSG00000028464/ENSMUSG00000051331/ENSMUSG00000053093/ENSMUSG00000079055	16
49	Down	path:mmu04926	Relaxin signaling pathway - Mus musculus (house mouse)	20/646	129/8606	0.001427976	0.009150702	0.006595377	ENSMUSG00000005034/ENSMUSG00000005469/ENSMUSG00000005580/ENSMUSG00000017737/ENSMUSG00000019699/ENSMUSG00000020312/ENSMUSG00000020366/ENSMUSG00000020431/ENSMUSG00000022610/ENSMUSG00000022840/ENSMUSG00000023951/ENSMUSG00000024962/ENSMUSG00000025499/ENSMUSG00000025739/ENSMUSG00000029053/ENSMUSG00000029361/ENSMUSG00000031748/ENSMUSG00000033352/ENSMUSG00000046709/ENSMUSG00000071658	20
50	Down	path:mmu04540	Gap junction - Mus musculus (house mouse)	15/646	85/8606	0.001481495	0.00930379	0.006705715	ENSMUSG00000001525/ENSMUSG00000005034/ENSMUSG00000005469/ENSMUSG00000005580/ENSMUSG00000019828/ENSMUSG00000020431/ENSMUSG00000022840/ENSMUSG00000023004/ENSMUSG00000025499/ENSMUSG00000026202/ENSMUSG00000030137/ENSMUSG00000034997/ENSMUSG00000036752/ENSMUSG00000062380/ENSMUSG00000062591	15
51	Down	path:mmu04114	Oocyte meiosis - Mus musculus (house mouse)	19/646	121/8606	0.001596894	0.00974896	0.007026572	ENSMUSG00000001175/ENSMUSG00000002068/ENSMUSG00000005034/ENSMUSG00000005469/ENSMUSG00000005580/ENSMUSG00000007564/ENSMUSG00000017843/ENSMUSG00000018326/ENSMUSG00000019370/ENSMUSG00000020431/ENSMUSG00000021816/ENSMUSG00000021820/ENSMUSG00000022610/ENSMUSG00000022840/ENSMUSG00000024777/ENSMUSG00000028161/ENSMUSG00000036438/ENSMUSG00000051391/ENSMUSG00000057897	19
52	Down	path:mmu00020	Citrate cycle (TCA cycle) - Mus musculus (house mouse)	8/646	31/8606	0.001614478	0.00974896	0.007026572	ENSMUSG00000005683/ENSMUSG00000019179/ENSMUSG00000020321/ENSMUSG00000020917/ENSMUSG00000021577/ENSMUSG00000022477/ENSMUSG00000024892/ENSMUSG00000032279	8
53	Down	path:mmu04530	Tight junction - Mus musculus (house mouse)	23/646	160/8606	0.001847952	0.010865275	0.007831157	ENSMUSG00000005034/ENSMUSG00000005469/ENSMUSG00000007564/ENSMUSG00000018830/ENSMUSG00000020366/ENSMUSG00000020900/ENSMUSG00000022132/ENSMUSG00000023004/ENSMUSG00000024500/ENSMUSG00000026202/ENSMUSG00000029053/ENSMUSG00000029120/ENSMUSG00000030137/ENSMUSG00000030739/ENSMUSG00000032232/ENSMUSG00000038205/ENSMUSG00000039824/ENSMUSG00000045038/ENSMUSG00000045095/ENSMUSG00000046709/ENSMUSG00000052572/…	23
54	Down	path:mmu05230	Central carbon metabolism in cancer - Mus musculus (house mouse)	13/646	70/8606	0.001868551	0.010865275	0.007831157	ENSMUSG00000019699/ENSMUSG00000025499/ENSMUSG00000026103/ENSMUSG00000028991/ENSMUSG00000030110/ENSMUSG00000030246/ENSMUSG00000032294/ENSMUSG00000037012/ENSMUSG00000038028/ENSMUSG00000042817/ENSMUSG00000044005/ENSMUSG00000059146/ENSMUSG00000091780	13
55	Down	path:mmu01210	2-Oxocarboxylic acid metabolism - Mus musculus (house mouse)	6/646	19/8606	0.00203135	0.011597159	0.008358663	ENSMUSG00000005683/ENSMUSG00000022477/ENSMUSG00000025190/ENSMUSG00000030268/ENSMUSG00000031672/ENSMUSG00000032279	6
56	Down	path:mmu04924	Renin secretion - Mus musculus (house mouse)	13/646	71/8606	0.002134344	0.011872411	0.008557051	ENSMUSG00000001175/ENSMUSG00000005034/ENSMUSG00000005469/ENSMUSG00000019370/ENSMUSG00000020681/ENSMUSG00000021816/ENSMUSG00000022489/ENSMUSG00000022840/ENSMUSG00000028161/ENSMUSG00000036438/ENSMUSG00000042429/ENSMUSG00000051331/ENSMUSG00000063142	13
57	Down	path:mmu05030	Cocaine addiction - Mus musculus (house mouse)	10/646	47/8606	0.002155183	0.011872411	0.008557051	ENSMUSG00000002771/ENSMUSG00000005034/ENSMUSG00000005469/ENSMUSG00000020734/ENSMUSG00000020886/ENSMUSG00000022840/ENSMUSG00000026959/ENSMUSG00000030209/ENSMUSG00000035745/ENSMUSG00000048895	10
58	Down	path:mmu04270	Vascular smooth muscle contraction - Mus musculus (house mouse)	20/646	141/8606	0.004162615	0.022535535	0.016242508	ENSMUSG00000001175/ENSMUSG00000005034/ENSMUSG00000005469/ENSMUSG00000005580/ENSMUSG00000018830/ENSMUSG00000019370/ENSMUSG00000020431/ENSMUSG00000020900/ENSMUSG00000022840/ENSMUSG00000030666/ENSMUSG00000030669/ENSMUSG00000030739/ENSMUSG00000034579/ENSMUSG00000036438/ENSMUSG00000039824/ENSMUSG00000041977/ENSMUSG00000045038/ENSMUSG00000050541/ENSMUSG00000051331/ENSMUSG00000063142	20
59	Down	path:mmu04927	Cortisol synthesis and secretion - Mus musculus (house mouse)	12/646	68/8606	0.004276615	0.022760288	0.016404498	ENSMUSG00000005034/ENSMUSG00000005469/ENSMUSG00000005580/ENSMUSG00000020431/ENSMUSG00000020866/ENSMUSG00000021684/ENSMUSG00000022416/ENSMUSG00000022840/ENSMUSG00000032193/ENSMUSG00000037624/ENSMUSG00000049265/ENSMUSG00000051331	12
60	Down	path:mmu01230	Biosynthesis of amino acids - Mus musculus (house mouse)	13/646	78/8606	0.004993984	0.026135183	0.018836957	ENSMUSG00000004267/ENSMUSG00000005683/ENSMUSG00000021957/ENSMUSG00000022477/ENSMUSG00000024039/ENSMUSG00000024892/ENSMUSG00000025190/ENSMUSG00000029597/ENSMUSG00000030268/ENSMUSG00000030695/ENSMUSG00000031672/ENSMUSG00000032279/ENSMUSG00000032294	13
61	Down	path:mmu04142	Lysosome - Mus musculus (house mouse)	19/646	134/8606	0.005169973	0.02661265	0.019181092	ENSMUSG00000003033/ENSMUSG00000004567/ENSMUSG00000004849/ENSMUSG00000009090/ENSMUSG00000019302/ENSMUSG00000020198/ENSMUSG00000020604/ENSMUSG00000020740/ENSMUSG00000022257/ENSMUSG00000025579/ENSMUSG00000029408/ENSMUSG00000031367/ENSMUSG00000039697/ENSMUSG00000040560/ENSMUSG00000041268/ENSMUSG00000047547/ENSMUSG00000062444/ENSMUSG00000063801/ENSMUSG00000068747	19
62	Down	path:mmu00250	Alanine, aspartate and glutamate metabolism - Mus musculus (house mouse)	8/646	37/8606	0.005299188	0.026837824	0.019343386	ENSMUSG00000025190/ENSMUSG00000026103/ENSMUSG00000026787/ENSMUSG00000031672/ENSMUSG00000044005/ENSMUSG00000048142/ENSMUSG00000048899/ENSMUSG00000057880	8
63	Down	path:mmu04022	cGMP-PKG signaling pathway - Mus musculus (house mouse)	22/646	166/8606	0.006249903	0.03115031	0.022451615	ENSMUSG00000001175/ENSMUSG00000005580/ENSMUSG00000019370/ENSMUSG00000019699/ENSMUSG00000020402/ENSMUSG00000020431/ENSMUSG00000021816/ENSMUSG00000022840/ENSMUSG00000026576/ENSMUSG00000028161/ENSMUSG00000030302/ENSMUSG00000031376/ENSMUSG00000031633/ENSMUSG00000036438/ENSMUSG00000040907/ENSMUSG00000042429/ENSMUSG00000045038/ENSMUSG00000050541/ENSMUSG00000051331/ENSMUSG00000053093/ENSMUSG00000063142/…	22
64	Down	path:mmu00470	D-Amino acid metabolism - Mus musculus (house mouse)	3/646	Jun-06	0.007089158	0.034781183	0.02506857	ENSMUSG00000026103/ENSMUSG00000042096/ENSMUSG00000044005	3
65	Down	path:mmu00564	Glycerophospholipid metabolism - Mus musculus (house mouse)	15/646	100/8606	0.007343437	0.034998601	0.025225274	ENSMUSG00000000276/ENSMUSG00000004565/ENSMUSG00000017715/ENSMUSG00000020593/ENSMUSG00000022861/ENSMUSG00000023328/ENSMUSG00000025137/ENSMUSG00000027134/ENSMUSG00000028670/ENSMUSG00000029330/ENSMUSG00000030275/ENSMUSG00000034579/ENSMUSG00000035246/ENSMUSG00000050860/ENSMUSG00000058793	15
66	Down	path:mmu01200	Carbon metabolism - Mus musculus (house mouse)	17/646	119/8606	0.007356394	0.034998601	0.025225274	ENSMUSG00000004267/ENSMUSG00000005683/ENSMUSG00000019179/ENSMUSG00000020321/ENSMUSG00000021577/ENSMUSG00000021957/ENSMUSG00000022477/ENSMUSG00000023832/ENSMUSG00000024892/ENSMUSG00000025190/ENSMUSG00000029597/ENSMUSG00000030695/ENSMUSG00000031672/ENSMUSG00000032279/ENSMUSG00000032294/ENSMUSG00000037012/ENSMUSG00000043445	17
67	Down	path:mmu04722	Neurotrophin signaling pathway - Mus musculus (house mouse)	17/646	120/8606	0.007992608	0.037457892	0.02699781	ENSMUSG00000001175/ENSMUSG00000019370/ENSMUSG00000019699/ENSMUSG00000020312/ENSMUSG00000020366/ENSMUSG00000021820/ENSMUSG00000022610/ENSMUSG00000022812/ENSMUSG00000025151/ENSMUSG00000025499/ENSMUSG00000036438/ENSMUSG00000046432/ENSMUSG00000046709/ENSMUSG00000057897/ENSMUSG00000059146/ENSMUSG00000068747/ENSMUSG00000073433	17
68	Down	path:mmu01522	Endocrine resistance - Mus musculus (house mouse)	14/646	93/8606	0.009133904	0.042177143	0.030399215	ENSMUSG00000002799/ENSMUSG00000005034/ENSMUSG00000005469/ENSMUSG00000005580/ENSMUSG00000017737/ENSMUSG00000019699/ENSMUSG00000020312/ENSMUSG00000020366/ENSMUSG00000020431/ENSMUSG00000022610/ENSMUSG00000022840/ENSMUSG00000025499/ENSMUSG00000028991/ENSMUSG00000046709	14
69	UP	path:mmu05171	Coronavirus disease - COVID-19 - Mus musculus (house mouse)	80/1031	236/8606	2.97E-19	9.94E-17	6.81E-17	ENSMUSG00000000740/ENSMUSG00000002325/ENSMUSG00000004040/ENSMUSG00000006333/ENSMUSG00000008668/ENSMUSG00000008682/ENSMUSG00000012848/ENSMUSG00000015340/ENSMUSG00000015451/ENSMUSG00000015755/ENSMUSG00000017404/ENSMUSG00000021025/ENSMUSG00000021250/ENSMUSG00000021457/ENSMUSG00000021756/ENSMUSG00000022887/ENSMUSG00000022971/ENSMUSG00000024164/ENSMUSG00000024349/ENSMUSG00000024371/ENSMUSG00000024486/…	80
70	UP	path:mmu04142	Lysosome - Mus musculus (house mouse)	55/1031	134/8606	8.07E-18	1.35E-15	9.25E-16	ENSMUSG00000001348/ENSMUSG00000001750/ENSMUSG00000001751/ENSMUSG00000003812/ENSMUSG00000004207/ENSMUSG00000004552/ENSMUSG00000005142/ENSMUSG00000007458/ENSMUSG00000007891/ENSMUSG00000010047/ENSMUSG00000015027/ENSMUSG00000016256/ENSMUSG00000016534/ENSMUSG00000017760/ENSMUSG00000018774/ENSMUSG00000019818/ENSMUSG00000020585/ENSMUSG00000021003/ENSMUSG00000021190/ENSMUSG00000021242/ENSMUSG00000021477/…	55
71	UP	path:mmu03010	Ribosome - Mus musculus (house mouse)	48/1031	129/8606	9.36E-14	9.06E-12	6.20E-12	ENSMUSG00000000740/ENSMUSG00000006333/ENSMUSG00000008668/ENSMUSG00000008682/ENSMUSG00000012848/ENSMUSG00000017404/ENSMUSG00000025362/ENSMUSG00000025508/ENSMUSG00000028081/ENSMUSG00000028234/ENSMUSG00000028936/ENSMUSG00000029614/ENSMUSG00000034892/ENSMUSG00000036781/ENSMUSG00000037563/ENSMUSG00000037772/ENSMUSG00000038900/ENSMUSG00000039001/ENSMUSG00000039680/ENSMUSG00000040952/ENSMUSG00000044533/…	48
72	UP	path:mmu04380	Osteoclast differentiation - Mus musculus (house mouse)	47/1031	125/8606	1.08E-13	9.06E-12	6.20E-12	ENSMUSG00000001348/ENSMUSG00000001847/ENSMUSG00000002111/ENSMUSG00000002325/ENSMUSG00000002603/ENSMUSG00000002699/ENSMUSG00000002983/ENSMUSG00000004508/ENSMUSG00000006519/ENSMUSG00000007613/ENSMUSG00000014599/ENSMUSG00000015755/ENSMUSG00000015947/ENSMUSG00000015950/ENSMUSG00000019843/ENSMUSG00000020009/ENSMUSG00000021025/ENSMUSG00000021250/ENSMUSG00000021457/ENSMUSG00000022015/ENSMUSG00000022971/…	47
73	UP	path:mmu05140	Leishmaniasis - Mus musculus (house mouse)	32/1031	67/8606	4.27E-13	2.86E-11	1.96E-11	ENSMUSG00000000290/ENSMUSG00000002603/ENSMUSG00000004266/ENSMUSG00000006519/ENSMUSG00000015340/ENSMUSG00000015755/ENSMUSG00000015947/ENSMUSG00000015950/ENSMUSG00000016481/ENSMUSG00000020009/ENSMUSG00000021025/ENSMUSG00000021250/ENSMUSG00000024164/ENSMUSG00000024927/ENSMUSG00000025809/ENSMUSG00000026480/ENSMUSG00000027995/ENSMUSG00000028163/ENSMUSG00000030786/ENSMUSG00000031392/ENSMUSG00000032508/…	32
74	UP	path:mmu04145	Phagosome - Mus musculus (house mouse)	54/1031	166/8606	1.52E-12	7.33E-11	5.02E-11	ENSMUSG00000000290/ENSMUSG00000000555/ENSMUSG00000001473/ENSMUSG00000001750/ENSMUSG00000001847/ENSMUSG00000006519/ENSMUSG00000007458/ENSMUSG00000015340/ENSMUSG00000015575/ENSMUSG00000015947/ENSMUSG00000015950/ENSMUSG00000016534/ENSMUSG00000019173/ENSMUSG00000021477/ENSMUSG00000022817/ENSMUSG00000023885/ENSMUSG00000024164/ENSMUSG00000025044/ENSMUSG00000025809/ENSMUSG00000026480/ENSMUSG00000026656/…	54
75	UP	path:mmu04670	Leukocyte transendothelial migration - Mus musculus (house mouse)	43/1031	115/8606	1.53E-12	7.33E-11	5.02E-11	ENSMUSG00000000001/ENSMUSG00000000290/ENSMUSG00000001847/ENSMUSG00000006519/ENSMUSG00000006932/ENSMUSG00000007815/ENSMUSG00000015143/ENSMUSG00000015340/ENSMUSG00000015950/ENSMUSG00000021823/ENSMUSG00000022469/ENSMUSG00000025809/ENSMUSG00000026480/ENSMUSG00000027962/ENSMUSG00000029204/ENSMUSG00000029528/ENSMUSG00000029580/ENSMUSG00000030403/ENSMUSG00000030786/ENSMUSG00000031207/ENSMUSG00000031740/…	43
76	UP	path:mmu05205	Proteoglycans in cancer - Mus musculus (house mouse)	56/1031	201/8606	5.41E-10	2.27E-08	1.55E-08	ENSMUSG00000000058/ENSMUSG00000000555/ENSMUSG00000001847/ENSMUSG00000002603/ENSMUSG00000004040/ENSMUSG00000004266/ENSMUSG00000005087/ENSMUSG00000006932/ENSMUSG00000007815/ENSMUSG00000007989/ENSMUSG00000017009/ENSMUSG00000018166/ENSMUSG00000020044/ENSMUSG00000020053/ENSMUSG00000020592/ENSMUSG00000021109/ENSMUSG00000021477/ENSMUSG00000022261/ENSMUSG00000022346/ENSMUSG00000022382/ENSMUSG00000022817/…	56
77	UP	path:mmu05169	Epstein-Barr virus infection - Mus musculus (house mouse)	59/1031	218/8606	6.43E-10	2.39E-08	1.64E-08	ENSMUSG00000000184/ENSMUSG00000001847/ENSMUSG00000002325/ENSMUSG00000002983/ENSMUSG00000003873/ENSMUSG00000004040/ENSMUSG00000005087/ENSMUSG00000006728/ENSMUSG00000015312/ENSMUSG00000015755/ENSMUSG00000019850/ENSMUSG00000021025/ENSMUSG00000021408/ENSMUSG00000021453/ENSMUSG00000021457/ENSMUSG00000022105/ENSMUSG00000022346/ENSMUSG00000022971/ENSMUSG00000023067/ENSMUSG00000023947/ENSMUSG00000024308/…	59
78	UP	path:mmu05133	Pertussis - Mus musculus (house mouse)	30/1031	77/8606	1.18E-09	3.95E-08	2.71E-08	ENSMUSG00000000001/ENSMUSG00000000290/ENSMUSG00000000555/ENSMUSG00000007815/ENSMUSG00000015451/ENSMUSG00000018899/ENSMUSG00000021250/ENSMUSG00000023224/ENSMUSG00000024164/ENSMUSG00000024371/ENSMUSG00000024927/ENSMUSG00000025809/ENSMUSG00000028163/ENSMUSG00000030786/ENSMUSG00000030793/ENSMUSG00000031392/ENSMUSG00000031628/ENSMUSG00000032246/ENSMUSG00000032508/ENSMUSG00000032562/ENSMUSG00000036887/…	30
79	UP	path:mmu05132	Salmonella infection - Mus musculus (house mouse)	63/1031	246/8606	1.92E-09	5.84E-08	4.00E-08	ENSMUSG00000001473/ENSMUSG00000001847/ENSMUSG00000003546/ENSMUSG00000003873/ENSMUSG00000006304/ENSMUSG00000006932/ENSMUSG00000007458/ENSMUSG00000007815/ENSMUSG00000008475/ENSMUSG00000009013/ENSMUSG00000015755/ENSMUSG00000018008/ENSMUSG00000019173/ENSMUSG00000020048/ENSMUSG00000020573/ENSMUSG00000021025/ENSMUSG00000021250/ENSMUSG00000021408/ENSMUSG00000022346/ENSMUSG00000022488/ENSMUSG00000022575/…	63
80	UP	path:mmu04064	NF-kappa B signaling pathway - Mus musculus (house mouse)	37/1031	111/8606	2.44E-09	6.82E-08	4.67E-08	ENSMUSG00000000275/ENSMUSG00000002983/ENSMUSG00000015312/ENSMUSG00000015755/ENSMUSG00000016024/ENSMUSG00000018930/ENSMUSG00000019850/ENSMUSG00000021025/ENSMUSG00000021408/ENSMUSG00000021453/ENSMUSG00000021457/ENSMUSG00000022015/ENSMUSG00000024927/ENSMUSG00000025225/ENSMUSG00000026031/ENSMUSG00000026072/ENSMUSG00000026321/ENSMUSG00000026637/ENSMUSG00000026875/ENSMUSG00000027962/ENSMUSG00000028163/…	37
81	UP	path:mmu04666	Fc gamma R-mediated phagocytosis - Mus musculus (house mouse)	33/1031	95/8606	5.52E-09	1.42E-07	9.74E-08	ENSMUSG00000001847/ENSMUSG00000003283/ENSMUSG00000004508/ENSMUSG00000006304/ENSMUSG00000008475/ENSMUSG00000015947/ENSMUSG00000015950/ENSMUSG00000020828/ENSMUSG00000021457/ENSMUSG00000021948/ENSMUSG00000022272/ENSMUSG00000026288/ENSMUSG00000026395/ENSMUSG00000026656/ENSMUSG00000026879/ENSMUSG00000028517/ENSMUSG00000028868/ENSMUSG00000029465/ENSMUSG00000029622/ENSMUSG00000030403/ENSMUSG00000031165/…	33
82	UP	path:mmu05152	Tuberculosis - Mus musculus (house mouse)	49/1031	176/8606	6.79E-09	1.62E-07	1.11E-07	ENSMUSG00000000290/ENSMUSG00000001750/ENSMUSG00000002603/ENSMUSG00000003873/ENSMUSG00000007815/ENSMUSG00000007891/ENSMUSG00000015947/ENSMUSG00000016024/ENSMUSG00000016481/ENSMUSG00000016534/ENSMUSG00000018819/ENSMUSG00000019173/ENSMUSG00000020009/ENSMUSG00000021457/ENSMUSG00000023994/ENSMUSG00000024164/ENSMUSG00000024610/ENSMUSG00000024927/ENSMUSG00000026029/ENSMUSG00000026656/ENSMUSG00000027995/…	49
83	UP	path:mmu04933	AGE-RAGE signaling pathway in diabetic complications - Mus musculus (house mouse)	33/1031	101/8606	3.12E-08	6.96E-07	4.77E-07	ENSMUSG00000001847/ENSMUSG00000002603/ENSMUSG00000003873/ENSMUSG00000004040/ENSMUSG00000006728/ENSMUSG00000007613/ENSMUSG00000010660/ENSMUSG00000015340/ENSMUSG00000015452/ENSMUSG00000021948/ENSMUSG00000024927/ENSMUSG00000024960/ENSMUSG00000024998/ENSMUSG00000026173/ENSMUSG00000026193/ENSMUSG00000027962/ENSMUSG00000028128/ENSMUSG00000028163/ENSMUSG00000031274/ENSMUSG00000031628/ENSMUSG00000031740/…	33
84	UP	path:mmu05167	Kaposi sarcoma-associated herpesvirus infection - Mus musculus (house mouse)	53/1031	211/8606	7.59E-08	1.58933E-06	1.08868E-06	ENSMUSG00000001847/ENSMUSG00000002325/ENSMUSG00000003283/ENSMUSG00000003873/ENSMUSG00000004040/ENSMUSG00000006728/ENSMUSG00000006932/ENSMUSG00000016528/ENSMUSG00000019505/ENSMUSG00000020009/ENSMUSG00000020573/ENSMUSG00000020901/ENSMUSG00000021025/ENSMUSG00000021109/ENSMUSG00000021250/ENSMUSG00000021457/ENSMUSG00000021756/ENSMUSG00000022105/ENSMUSG00000022346/ENSMUSG00000022667/ENSMUSG00000022951/…	53
85	UP	path:mmu04210	Apoptosis - Mus musculus (house mouse)	39/1031	137/8606	1.24E-07	2.45337E-06	1.68055E-06	ENSMUSG00000003873/ENSMUSG00000007891/ENSMUSG00000015312/ENSMUSG00000016256/ENSMUSG00000021025/ENSMUSG00000021250/ENSMUSG00000021408/ENSMUSG00000021453/ENSMUSG00000021477/ENSMUSG00000021939/ENSMUSG00000023249/ENSMUSG00000024927/ENSMUSG00000025408/ENSMUSG00000026029/ENSMUSG00000026031/ENSMUSG00000026509/ENSMUSG00000026875/ENSMUSG00000027381/ENSMUSG00000027997/ENSMUSG00000028163/ENSMUSG00000029580/…	39
86	UP	path:mmu05163	Human cytomegalovirus infection - Mus musculus (house mouse)	57/1031	242/8606	2.63E-07	4.90198E-06	3.35784E-06	ENSMUSG00000000001/ENSMUSG00000000149/ENSMUSG00000000982/ENSMUSG00000001847/ENSMUSG00000003873/ENSMUSG00000004040/ENSMUSG00000006728/ENSMUSG00000006932/ENSMUSG00000007815/ENSMUSG00000018930/ENSMUSG00000020611/ENSMUSG00000021025/ENSMUSG00000021408/ENSMUSG00000022105/ENSMUSG00000022346/ENSMUSG00000023067/ENSMUSG00000024308/ENSMUSG00000024349/ENSMUSG00000024927/ENSMUSG00000024960/ENSMUSG00000026029/…	57
87	UP	path:mmu05135	Yersinia infection - Mus musculus (house mouse)	37/1031	135/8606	7.38E-07	1.30154E-05	8.9155E-06	ENSMUSG00000000555/ENSMUSG00000001847/ENSMUSG00000002699/ENSMUSG00000006304/ENSMUSG00000007815/ENSMUSG00000008475/ENSMUSG00000015755/ENSMUSG00000021025/ENSMUSG00000021250/ENSMUSG00000022148/ENSMUSG00000024927/ENSMUSG00000025809/ENSMUSG00000026193/ENSMUSG00000028163/ENSMUSG00000028868/ENSMUSG00000029465/ENSMUSG00000029528/ENSMUSG00000029580/ENSMUSG00000029622/ENSMUSG00000030793/ENSMUSG00000031165/…	37
88	UP	path:mmu05145	Toxoplasmosis - Mus musculus (house mouse)	31/1031	109/8606	2.47971E-06	4.15351E-05	2.84514E-05	ENSMUSG00000000001/ENSMUSG00000002603/ENSMUSG00000004040/ENSMUSG00000015755/ENSMUSG00000020009/ENSMUSG00000020573/ENSMUSG00000020901/ENSMUSG00000021025/ENSMUSG00000024927/ENSMUSG00000025701/ENSMUSG00000025809/ENSMUSG00000026029/ENSMUSG00000027111/ENSMUSG00000027995/ENSMUSG00000028163/ENSMUSG00000030341/ENSMUSG00000031392/ENSMUSG00000031628/ENSMUSG00000032000/ENSMUSG00000032175/ENSMUSG00000032508/…	31
89	UP	path:mmu05100	Bacterial invasion of epithelial cells - Mus musculus (house mouse)	24/1031	77/8606	5.98646E-06	9.48941E-05	6.50021E-05	ENSMUSG00000000058/ENSMUSG00000000555/ENSMUSG00000001847/ENSMUSG00000006304/ENSMUSG00000006932/ENSMUSG00000007815/ENSMUSG00000008475/ENSMUSG00000021823/ENSMUSG00000022831/ENSMUSG00000025809/ENSMUSG00000026193/ENSMUSG00000028868/ENSMUSG00000029465/ENSMUSG00000029528/ENSMUSG00000029580/ENSMUSG00000029622/ENSMUSG00000030890/ENSMUSG00000031955/ENSMUSG00000033335/ENSMUSG00000035109/ENSMUSG00000036885/…	24
90	UP	path:mmu04659	Th17 cell differentiation - Mus musculus (house mouse)	29/1031	103/8606	6.47523E-06	9.48941E-05	6.50021E-05	ENSMUSG00000002147/ENSMUSG00000002603/ENSMUSG00000003206/ENSMUSG00000004040/ENSMUSG00000007613/ENSMUSG00000020009/ENSMUSG00000021025/ENSMUSG00000021109/ENSMUSG00000021250/ENSMUSG00000021756/ENSMUSG00000022514/ENSMUSG00000022952/ENSMUSG00000023947/ENSMUSG00000024927/ENSMUSG00000026072/ENSMUSG00000028163/ENSMUSG00000030745/ENSMUSG00000030748/ENSMUSG00000031304/ENSMUSG00000031805/ENSMUSG00000032175/…	29
91	UP	path:mmu04810	Regulation of actin cytoskeleton - Mus musculus (house mouse)	48/1031	211/8606	6.51512E-06	9.48941E-05	6.50021E-05	ENSMUSG00000000149/ENSMUSG00000000290/ENSMUSG00000000555/ENSMUSG00000001847/ENSMUSG00000006304/ENSMUSG00000007815/ENSMUSG00000008475/ENSMUSG00000015143/ENSMUSG00000020611/ENSMUSG00000021676/ENSMUSG00000021823/ENSMUSG00000022443/ENSMUSG00000022488/ENSMUSG00000022781/ENSMUSG00000022817/ENSMUSG00000022836/ENSMUSG00000025809/ENSMUSG00000026193/ENSMUSG00000026879/ENSMUSG00000027111/ENSMUSG00000028068/…	48
92	UP	path:mmu04640	Hematopoietic cell lineage - Mus musculus (house mouse)	27/1031	93/8606	7.16919E-06	0.00010007	6.85476E-05	ENSMUSG00000000555/ENSMUSG00000004609/ENSMUSG00000005087/ENSMUSG00000014599/ENSMUSG00000015947/ENSMUSG00000016481/ENSMUSG00000016494/ENSMUSG00000024621/ENSMUSG00000026072/ENSMUSG00000027111/ENSMUSG00000028859/ENSMUSG00000029084/ENSMUSG00000030342/ENSMUSG00000030577/ENSMUSG00000030748/ENSMUSG00000030786/ENSMUSG00000030798/ENSMUSG00000032679/ENSMUSG00000036594/ENSMUSG00000039062/ENSMUSG00000041538/…	27
93	UP	path:mmu05166	Human T-cell leukemia virus 1 infection - Mus musculus (house mouse)	52/1031	237/8606	8.212E-06	0.000110041	7.53776E-05	ENSMUSG00000000184/ENSMUSG00000000290/ENSMUSG00000002111/ENSMUSG00000002603/ENSMUSG00000002983/ENSMUSG00000003873/ENSMUSG00000006728/ENSMUSG00000007613/ENSMUSG00000014355/ENSMUSG00000021025/ENSMUSG00000021250/ENSMUSG00000022105/ENSMUSG00000022346/ENSMUSG00000022770/ENSMUSG00000023067/ENSMUSG00000024912/ENSMUSG00000024927/ENSMUSG00000025225/ENSMUSG00000025810/ENSMUSG00000026072/ENSMUSG00000026436/…	52
94	UP	path:mmu05200	Pathways in cancer - Mus musculus (house mouse)	98/1031	542/8606	1.23722E-05	0.00014949	0.0001024	ENSMUSG00000000001/ENSMUSG00000000149/ENSMUSG00000000184/ENSMUSG00000001847/ENSMUSG00000002111/ENSMUSG00000002147/ENSMUSG00000002603/ENSMUSG00000003849/ENSMUSG00000003873/ENSMUSG00000004040/ENSMUSG00000004451/ENSMUSG00000005413/ENSMUSG00000006728/ENSMUSG00000006932/ENSMUSG00000007613/ENSMUSG00000007815/ENSMUSG00000007989/ENSMUSG00000008540/ENSMUSG00000015312/ENSMUSG00000015839/ENSMUSG00000019789/…	98
95	UP	path:mmu04662	B cell receptor signaling pathway - Mus musculus (house mouse)	23/1031	75/8606	1.25913E-05	0.00014949	0.0001024	ENSMUSG00000001847/ENSMUSG00000004266/ENSMUSG00000021025/ENSMUSG00000021250/ENSMUSG00000021457/ENSMUSG00000023947/ENSMUSG00000024927/ENSMUSG00000025017/ENSMUSG00000026288/ENSMUSG00000026656/ENSMUSG00000028163/ENSMUSG00000028191/ENSMUSG00000028459/ENSMUSG00000030577/ENSMUSG00000032737/ENSMUSG00000033016/ENSMUSG00000034116/ENSMUSG00000034330/ENSMUSG00000037706/ENSMUSG00000042228/ENSMUSG00000052684/…	23
96	UP	path:mmu04062	Chemokine signaling pathway - Mus musculus (house mouse)	45/1031	198/8606	1.29409E-05	0.00014949	0.0001024	ENSMUSG00000000001/ENSMUSG00000000982/ENSMUSG00000001847/ENSMUSG00000003283/ENSMUSG00000004040/ENSMUSG00000007815/ENSMUSG00000015950/ENSMUSG00000018920/ENSMUSG00000018927/ENSMUSG00000018930/ENSMUSG00000020143/ENSMUSG00000020573/ENSMUSG00000020901/ENSMUSG00000021025/ENSMUSG00000021948/ENSMUSG00000024927/ENSMUSG00000024960/ENSMUSG00000027669/ENSMUSG00000028163/ENSMUSG00000028874/ENSMUSG00000029373/…	45
97	UP	path:mmu04510	Focal adhesion - Mus musculus (house mouse)	45/1031	198/8606	1.29409E-05	0.00014949	0.0001024	ENSMUSG00000000058/ENSMUSG00000000184/ENSMUSG00000000555/ENSMUSG00000001847/ENSMUSG00000006932/ENSMUSG00000007815/ENSMUSG00000015143/ENSMUSG00000019843/ENSMUSG00000020053/ENSMUSG00000021823/ENSMUSG00000022438/ENSMUSG00000022439/ENSMUSG00000022781/ENSMUSG00000022817/ENSMUSG00000022836/ENSMUSG00000023885/ENSMUSG00000025809/ENSMUSG00000026193/ENSMUSG00000026509/ENSMUSG00000027111/ENSMUSG00000028047/…	45
98	UP	path:mmu04610	Complement and coagulation cascades - Mus musculus (house mouse)	26/1031	91/8606	1.44776E-05	0.000161667	0.000110741	ENSMUSG00000000290/ENSMUSG00000015451/ENSMUSG00000016481/ENSMUSG00000022037/ENSMUSG00000022887/ENSMUSG00000022912/ENSMUSG00000023224/ENSMUSG00000024164/ENSMUSG00000024371/ENSMUSG00000027611/ENSMUSG00000028128/ENSMUSG00000030111/ENSMUSG00000030786/ENSMUSG00000030789/ENSMUSG00000031538/ENSMUSG00000032679/ENSMUSG00000036887/ENSMUSG00000036896/ENSMUSG00000036905/ENSMUSG00000037411/ENSMUSG00000038224/…	26
99	UP	path:mmu04611	Platelet activation - Mus musculus (house mouse)	32/1031	124/8606	1.60754E-05	0.000168863	0.000115671	ENSMUSG00000000001/ENSMUSG00000002699/ENSMUSG00000007815/ENSMUSG00000019843/ENSMUSG00000020573/ENSMUSG00000020611/ENSMUSG00000020901/ENSMUSG00000021457/ENSMUSG00000022836/ENSMUSG00000024960/ENSMUSG00000024965/ENSMUSG00000025809/ENSMUSG00000026786/ENSMUSG00000027287/ENSMUSG00000028465/ENSMUSG00000029580/ENSMUSG00000029925/ENSMUSG00000030287/ENSMUSG00000030403/ENSMUSG00000031659/ENSMUSG00000032562/…	32
100	UP	path:mmu04520	Adherens junction - Mus musculus (house mouse)	22/1031	71/8606	1.61302E-05	0.000168863	0.000115671	ENSMUSG00000001847/ENSMUSG00000004266/ENSMUSG00000006932/ENSMUSG00000007613/ENSMUSG00000007815/ENSMUSG00000015143/ENSMUSG00000019843/ENSMUSG00000021823/ENSMUSG00000022656/ENSMUSG00000024985/ENSMUSG00000025006/ENSMUSG00000027540/ENSMUSG00000028868/ENSMUSG00000029580/ENSMUSG00000030516/ENSMUSG00000030536/ENSMUSG00000031165/ENSMUSG00000032402/ENSMUSG00000037815/ENSMUSG00000054808/ENSMUSG00000062300/…	22
101	UP	path:mmu04530	Tight junction - Mus musculus (house mouse)	38/1031	160/8606	2.13166E-05	0.000216396	0.000148231	ENSMUSG00000001847/ENSMUSG00000006304/ENSMUSG00000006728/ENSMUSG00000007815/ENSMUSG00000008475/ENSMUSG00000015143/ENSMUSG00000022443/ENSMUSG00000022770/ENSMUSG00000022831/ENSMUSG00000022952/ENSMUSG00000025809/ENSMUSG00000027342/ENSMUSG00000028059/ENSMUSG00000029465/ENSMUSG00000029580/ENSMUSG00000029622/ENSMUSG00000030189/ENSMUSG00000030403/ENSMUSG00000030516/ENSMUSG00000030766/ENSMUSG00000031165/…	38
102	UP	path:mmu05142	Chagas disease - Mus musculus (house mouse)	28/1031	104/8606	2.32818E-05	0.000229394	0.000157134	ENSMUSG00000000001/ENSMUSG00000000982/ENSMUSG00000002603/ENSMUSG00000007613/ENSMUSG00000020009/ENSMUSG00000021025/ENSMUSG00000021250/ENSMUSG00000024164/ENSMUSG00000024927/ENSMUSG00000024960/ENSMUSG00000026029/ENSMUSG00000026031/ENSMUSG00000027995/ENSMUSG00000028163/ENSMUSG00000030341/ENSMUSG00000031392/ENSMUSG00000032508/ENSMUSG00000032562/ENSMUSG00000034792/ENSMUSG00000035385/ENSMUSG00000036887/…	28
103	UP	path:mmu05417	Lipid and atherosclerosis - Mus musculus (house mouse)	47/1031	215/8606	2.4554E-05	0.000235017	0.000160986	ENSMUSG00000000982/ENSMUSG00000001847/ENSMUSG00000003873/ENSMUSG00000004040/ENSMUSG00000006519/ENSMUSG00000007815/ENSMUSG00000015243/ENSMUSG00000015340/ENSMUSG00000015452/ENSMUSG00000015755/ENSMUSG00000015839/ENSMUSG00000015950/ENSMUSG00000016024/ENSMUSG00000020048/ENSMUSG00000021025/ENSMUSG00000021250/ENSMUSG00000024927/ENSMUSG00000024960/ENSMUSG00000025408/ENSMUSG00000026029/ENSMUSG00000026480/…	47
104	UP	path:mmu04390	Hippo signaling pathway - Mus musculus (house mouse)	37/1031	156/8606	2.81501E-05	0.000261952	0.000179436	ENSMUSG00000000184/ENSMUSG00000000290/ENSMUSG00000002249/ENSMUSG00000002603/ENSMUSG00000006932/ENSMUSG00000007613/ENSMUSG00000007989/ENSMUSG00000020644/ENSMUSG00000021835/ENSMUSG00000021959/ENSMUSG00000022329/ENSMUSG00000022346/ENSMUSG00000022382/ENSMUSG00000022770/ENSMUSG00000024985/ENSMUSG00000025239/ENSMUSG00000027803/ENSMUSG00000029580/ENSMUSG00000030170/ENSMUSG00000032000/ENSMUSG00000032402/…	37
105	UP	path:mmu04668	TNF signaling pathway - Mus musculus (house mouse)	30/1031	118/8606	3.99161E-05	0.000361402	0.000247559	ENSMUSG00000000957/ENSMUSG00000014599/ENSMUSG00000015755/ENSMUSG00000018899/ENSMUSG00000019850/ENSMUSG00000021025/ENSMUSG00000021250/ENSMUSG00000021408/ENSMUSG00000024927/ENSMUSG00000026029/ENSMUSG00000026031/ENSMUSG00000026637/ENSMUSG00000026875/ENSMUSG00000027230/ENSMUSG00000027962/ENSMUSG00000028163/ENSMUSG00000028599/ENSMUSG00000030341/ENSMUSG00000031628/ENSMUSG00000032000/ENSMUSG00000034855/…	30
106	UP	path:mmu05220	Chronic myeloid leukemia - Mus musculus (house mouse)	22/1031	75/8606	4.17694E-05	0.000362701	0.000248449	ENSMUSG00000002603/ENSMUSG00000003873/ENSMUSG00000004508/ENSMUSG00000006728/ENSMUSG00000007613/ENSMUSG00000015312/ENSMUSG00000021025/ENSMUSG00000021453/ENSMUSG00000022105/ENSMUSG00000022346/ENSMUSG00000022952/ENSMUSG00000023067/ENSMUSG00000024927/ENSMUSG00000028163/ENSMUSG00000028800/ENSMUSG00000032402/ENSMUSG00000035109/ENSMUSG00000036390/ENSMUSG00000039239/ENSMUSG00000043733/ENSMUSG00000044303/…	22
107	UP	path:mmu05418	Fluid shear stress and atherosclerosis - Mus musculus (house mouse)	35/1031	147/8606	4.22249E-05	0.000362701	0.000248449	ENSMUSG00000000058/ENSMUSG00000001847/ENSMUSG00000003849/ENSMUSG00000005413/ENSMUSG00000006519/ENSMUSG00000006932/ENSMUSG00000007815/ENSMUSG00000008540/ENSMUSG00000014158/ENSMUSG00000015839/ENSMUSG00000015950/ENSMUSG00000017009/ENSMUSG00000020048/ENSMUSG00000020592/ENSMUSG00000021250/ENSMUSG00000021477/ENSMUSG00000021835/ENSMUSG00000022261/ENSMUSG00000024927/ENSMUSG00000025068/ENSMUSG00000026072/…	35
108	UP	path:mmu00531	Glycosaminoglycan degradation - Mus musculus (house mouse)	10/1031	21/8606	5.91769E-05	0.000495607	0.000339489	ENSMUSG00000001751/ENSMUSG00000010047/ENSMUSG00000015027/ENSMUSG00000021665/ENSMUSG00000025232/ENSMUSG00000025534/ENSMUSG00000034707/ENSMUSG00000035273/ENSMUSG00000042082/ENSMUSG00000045594	10
109	UP	path:mmu04115	p53 signaling pathway - Mus musculus (house mouse)	21/1031	72/8606	6.80976E-05	0.000556407	0.000381137	ENSMUSG00000000184/ENSMUSG00000003873/ENSMUSG00000006728/ENSMUSG00000015312/ENSMUSG00000020053/ENSMUSG00000020326/ENSMUSG00000021453/ENSMUSG00000023067/ENSMUSG00000025647/ENSMUSG00000026029/ENSMUSG00000026389/ENSMUSG00000027215/ENSMUSG00000029397/ENSMUSG00000031628/ENSMUSG00000034165/ENSMUSG00000036390/ENSMUSG00000037411/ENSMUSG00000038332/ENSMUSG00000044303/ENSMUSG00000064326/ENSMUSG00000070348	21
110	UP	path:mmu05323	Rheumatoid arthritis - Mus musculus (house mouse)	24/1031	88/8606	7.01309E-05	0.000556809	0.000381412	ENSMUSG00000000290/ENSMUSG00000000982/ENSMUSG00000001348/ENSMUSG00000001750/ENSMUSG00000002603/ENSMUSG00000014599/ENSMUSG00000015575/ENSMUSG00000021250/ENSMUSG00000021477/ENSMUSG00000022015/ENSMUSG00000026321/ENSMUSG00000027995/ENSMUSG00000028238/ENSMUSG00000035385/ENSMUSG00000036594/ENSMUSG00000037405/ENSMUSG00000038023/ENSMUSG00000039105/ENSMUSG00000039239/ENSMUSG00000041538/ENSMUSG00000052684/…	24
111	UP	path:mmu05321	Inflammatory bowel disease - Mus musculus (house mouse)	19/1031	62/8606	7.1471E-05	0.000556809	0.000381412	ENSMUSG00000002147/ENSMUSG00000002603/ENSMUSG00000004040/ENSMUSG00000020009/ENSMUSG00000024927/ENSMUSG00000027995/ENSMUSG00000028163/ENSMUSG00000030745/ENSMUSG00000030748/ENSMUSG00000031304/ENSMUSG00000032402/ENSMUSG00000033016/ENSMUSG00000036594/ENSMUSG00000039239/ENSMUSG00000041538/ENSMUSG00000052684/ENSMUSG00000060586/ENSMUSG00000073421/ENSMUSG00000079547	19
112	UP	path:mmu04625	C-type lectin receptor signaling pathway - Mus musculus (house mouse)	28/1031	111/8606	8.29726E-05	0.000623297	0.000426956	ENSMUSG00000002325/ENSMUSG00000002983/ENSMUSG00000007815/ENSMUSG00000016528/ENSMUSG00000018819/ENSMUSG00000018899/ENSMUSG00000021025/ENSMUSG00000021457/ENSMUSG00000021948/ENSMUSG00000024927/ENSMUSG00000025225/ENSMUSG00000026029/ENSMUSG00000028163/ENSMUSG00000028191/ENSMUSG00000030287/ENSMUSG00000030793/ENSMUSG00000032246/ENSMUSG00000032470/ENSMUSG00000033016/ENSMUSG00000034330/ENSMUSG00000037868/…	28
113	UP	path:mmu05203	Viral carcinogenesis - Mus musculus (house mouse)	46/1031	219/8606	8.42034E-05	0.000623297	0.000426956	ENSMUSG00000000184/ENSMUSG00000001847/ENSMUSG00000002325/ENSMUSG00000003873/ENSMUSG00000004040/ENSMUSG00000006728/ENSMUSG00000007815/ENSMUSG00000015143/ENSMUSG00000016528/ENSMUSG00000018102/ENSMUSG00000021025/ENSMUSG00000021457/ENSMUSG00000021756/ENSMUSG00000022105/ENSMUSG00000022770/ENSMUSG00000023067/ENSMUSG00000024164/ENSMUSG00000024927/ENSMUSG00000025225/ENSMUSG00000026029/ENSMUSG00000026637/…	46
114	UP	path:mmu04936	Alcoholic liver disease - Mus musculus (house mouse)	33/1031	140/8606	8.55871E-05	0.000623297	0.000426956	ENSMUSG00000002897/ENSMUSG00000006932/ENSMUSG00000010025/ENSMUSG00000015451/ENSMUSG00000015755/ENSMUSG00000016024/ENSMUSG00000018574/ENSMUSG00000020538/ENSMUSG00000020777/ENSMUSG00000021025/ENSMUSG00000021408/ENSMUSG00000024164/ENSMUSG00000024371/ENSMUSG00000024927/ENSMUSG00000024985/ENSMUSG00000026029/ENSMUSG00000028138/ENSMUSG00000028163/ENSMUSG00000030341/ENSMUSG00000031392/ENSMUSG00000031628/…	33
115	UP	path:mmu04514	Cell adhesion molecules - Mus musculus (house mouse)	37/1031	165/8606	0.000100903	0.000719203	0.000492651	ENSMUSG00000000290/ENSMUSG00000016494/ENSMUSG00000017009/ENSMUSG00000020101/ENSMUSG00000020592/ENSMUSG00000020598/ENSMUSG00000022261/ENSMUSG00000022656/ENSMUSG00000025809/ENSMUSG00000026285/ENSMUSG00000026395/ENSMUSG00000026442/ENSMUSG00000026566/ENSMUSG00000027111/ENSMUSG00000027322/ENSMUSG00000027962/ENSMUSG00000030577/ENSMUSG00000030786/ENSMUSG00000031990/ENSMUSG00000036594/ENSMUSG00000037405/…	37
116	UP	path:mmu05144	Malaria - Mus musculus (house mouse)	17/1031	54/8606	0.000117316	0.000818767	0.000560852	ENSMUSG00000000290/ENSMUSG00000002603/ENSMUSG00000016481/ENSMUSG00000020592/ENSMUSG00000022261/ENSMUSG00000023885/ENSMUSG00000027962/ENSMUSG00000027995/ENSMUSG00000028047/ENSMUSG00000032508/ENSMUSG00000035385/ENSMUSG00000037405/ENSMUSG00000037706/ENSMUSG00000039239/ENSMUSG00000040249/ENSMUSG00000073940/ENSMUSG00000079298	17
117	UP	path:mmu05206	MicroRNAs in cancer - Mus musculus (house mouse)	36/1031	161/8606	0.000132556	0.00090625	0.000620777	ENSMUSG00000000184/ENSMUSG00000000555/ENSMUSG00000004040/ENSMUSG00000005087/ENSMUSG00000005413/ENSMUSG00000007815/ENSMUSG00000007989/ENSMUSG00000018166/ENSMUSG00000020044/ENSMUSG00000020326/ENSMUSG00000022346/ENSMUSG00000023067/ENSMUSG00000024087/ENSMUSG00000026728/ENSMUSG00000026739/ENSMUSG00000026872/ENSMUSG00000026923/ENSMUSG00000027381/ENSMUSG00000028163/ENSMUSG00000028800/ENSMUSG00000028970/…	36
118	UP	path:mmu04216	Ferroptosis - Mus musculus (house mouse)	14/1031	41/8606	0.000177264	0.001187667	0.000813547	ENSMUSG00000004270/ENSMUSG00000005413/ENSMUSG00000010095/ENSMUSG00000015340/ENSMUSG00000022094/ENSMUSG00000024661/ENSMUSG00000025283/ENSMUSG00000026389/ENSMUSG00000032554/ENSMUSG00000050708/ENSMUSG00000056851/ENSMUSG00000062382/ENSMUSG00000069835/ENSMUSG00000079037	14
119	UP	path:mmu04141	Protein processing in endoplasmic reticulum - Mus musculus (house mouse)	37/1031	170/8606	0.000192835	0.001261131	0.000863869	ENSMUSG00000002014/ENSMUSG00000003746/ENSMUSG00000003873/ENSMUSG00000009293/ENSMUSG00000015839/ENSMUSG00000018442/ENSMUSG00000020048/ENSMUSG00000020571/ENSMUSG00000021484/ENSMUSG00000022136/ENSMUSG00000022365/ENSMUSG00000025130/ENSMUSG00000025408/ENSMUSG00000025935/ENSMUSG00000026509/ENSMUSG00000026740/ENSMUSG00000027422/ENSMUSG00000027642/ENSMUSG00000028757/ENSMUSG00000029616/ENSMUSG00000030082/…	37
120	UP	path:mmu04612	Antigen processing and presentation - Mus musculus (house mouse)	21/1031	77/8606	0.000195758	0.001261131	0.000863869	ENSMUSG00000021190/ENSMUSG00000021477/ENSMUSG00000021939/ENSMUSG00000022216/ENSMUSG00000023994/ENSMUSG00000024308/ENSMUSG00000024610/ENSMUSG00000036594/ENSMUSG00000037321/ENSMUSG00000038642/ENSMUSG00000041538/ENSMUSG00000056116/ENSMUSG00000059970/ENSMUSG00000060586/ENSMUSG00000060802/ENSMUSG00000061232/ENSMUSG00000067212/ENSMUSG00000073411/ENSMUSG00000073421/ENSMUSG00000079197/ENSMUSG00000079547	21
121	UP	path:mmu05416	Viral myocarditis - Mus musculus (house mouse)	20/1031	75/8606	0.000381767	0.002394506	0.001640227	ENSMUSG00000000290/ENSMUSG00000001508/ENSMUSG00000001847/ENSMUSG00000019843/ENSMUSG00000026029/ENSMUSG00000029580/ENSMUSG00000031628/ENSMUSG00000036594/ENSMUSG00000037405/ENSMUSG00000039952/ENSMUSG00000041538/ENSMUSG00000056116/ENSMUSG00000060586/ENSMUSG00000061232/ENSMUSG00000062825/ENSMUSG00000067212/ENSMUSG00000070348/ENSMUSG00000073411/ENSMUSG00000073421/ENSMUSG00000079547	20
122	UP	path:mmu05134	Legionellosis - Mus musculus (house mouse)	17/1031	59/8606	0.00038598	0.002394506	0.001640227	ENSMUSG00000000290/ENSMUSG00000016481/ENSMUSG00000021025/ENSMUSG00000024164/ENSMUSG00000024927/ENSMUSG00000025225/ENSMUSG00000026029/ENSMUSG00000027995/ENSMUSG00000028163/ENSMUSG00000030786/ENSMUSG00000030793/ENSMUSG00000031628/ENSMUSG00000032508/ENSMUSG00000037742/ENSMUSG00000051439/ENSMUSG00000059970/ENSMUSG00000078945	17
123	UP	path:mmu04621	NOD-like receptor signaling pathway - Mus musculus (house mouse)	42/1031	208/8606	0.000411605	0.00250705	0.001717319	ENSMUSG00000002325/ENSMUSG00000006519/ENSMUSG00000007815/ENSMUSG00000015340/ENSMUSG00000015755/ENSMUSG00000018567/ENSMUSG00000019850/ENSMUSG00000021025/ENSMUSG00000021408/ENSMUSG00000021709/ENSMUSG00000021939/ENSMUSG00000021948/ENSMUSG00000022575/ENSMUSG00000022971/ENSMUSG00000023348/ENSMUSG00000024349/ENSMUSG00000024927/ENSMUSG00000024960/ENSMUSG00000026029/ENSMUSG00000026393/ENSMUSG00000026637/…	42
124	UP	path:mmu05170	Human immunodeficiency virus 1 infection - Mus musculus (house mouse)	45/1031	230/8606	0.000536063	0.003206804	0.002196648	ENSMUSG00000000001/ENSMUSG00000001847/ENSMUSG00000003873/ENSMUSG00000015755/ENSMUSG00000021025/ENSMUSG00000021250/ENSMUSG00000021408/ENSMUSG00000022781/ENSMUSG00000024308/ENSMUSG00000024349/ENSMUSG00000024927/ENSMUSG00000026029/ENSMUSG00000026637/ENSMUSG00000027639/ENSMUSG00000027669/ENSMUSG00000027995/ENSMUSG00000028163/ENSMUSG00000028599/ENSMUSG00000029528/ENSMUSG00000029713/ENSMUSG00000030287/…	45
125	UP	path:mmu00511	Other glycan degradation - Mus musculus (house mouse)	8/1031	18/8606	0.000597309	0.003510499	0.002404678	ENSMUSG00000005142/ENSMUSG00000021665/ENSMUSG00000025232/ENSMUSG00000028048/ENSMUSG00000028673/ENSMUSG00000029119/ENSMUSG00000031521/ENSMUSG00000045594	8
126	UP	path:mmu00520	Amino sugar and nucleotide sugar metabolism - Mus musculus (house mouse)	15/1031	51/8606	0.000660628	0.003815694	0.002613735	ENSMUSG00000000628/ENSMUSG00000018042/ENSMUSG00000020363/ENSMUSG00000020766/ENSMUSG00000021665/ENSMUSG00000025232/ENSMUSG00000025877/ENSMUSG00000026456/ENSMUSG00000026956/ENSMUSG00000029171/ENSMUSG00000029201/ENSMUSG00000031387/ENSMUSG00000036820/ENSMUSG00000042684/ENSMUSG00000048065	15
127	UP	path:mmu00052	Galactose metabolism - Mus musculus (house mouse)	11/1031	32/8606	0.000817062	0.004639252	0.00317787	ENSMUSG00000000628/ENSMUSG00000020277/ENSMUSG00000020766/ENSMUSG00000025877/ENSMUSG00000028413/ENSMUSG00000029171/ENSMUSG00000029762/ENSMUSG00000035473/ENSMUSG00000045594/ENSMUSG00000061758/ENSMUSG00000062646	11
128	UP	path:mmu04658	Th1 and Th2 cell differentiation - Mus musculus (house mouse)	21/1031	85/8606	0.000833662	0.004654613	0.003188392	ENSMUSG00000002147/ENSMUSG00000020009/ENSMUSG00000021025/ENSMUSG00000021250/ENSMUSG00000023947/ENSMUSG00000024927/ENSMUSG00000026923/ENSMUSG00000028163/ENSMUSG00000030748/ENSMUSG00000031304/ENSMUSG00000031805/ENSMUSG00000032175/ENSMUSG00000033016/ENSMUSG00000036594/ENSMUSG00000038146/ENSMUSG00000039191/ENSMUSG00000041538/ENSMUSG00000052684/ENSMUSG00000060586/ENSMUSG00000073421/ENSMUSG00000079547	21
129	UP	path:mmu04928	Parathyroid hormone synthesis, secretion and action - Mus musculus (house mouse)	25/1031	109/8606	0.000914905	0.005024476	0.003441747	ENSMUSG00000000001/ENSMUSG00000000149/ENSMUSG00000000957/ENSMUSG00000007815/ENSMUSG00000020611/ENSMUSG00000020828/ENSMUSG00000021250/ENSMUSG00000022015/ENSMUSG00000023067/ENSMUSG00000024486/ENSMUSG00000024960/ENSMUSG00000027230/ENSMUSG00000028525/ENSMUSG00000030287/ENSMUSG00000031659/ENSMUSG00000032562/ENSMUSG00000038648/ENSMUSG00000040061/ENSMUSG00000040940/ENSMUSG00000042406/ENSMUSG00000050965/…	25
130	UP	path:mmu04072	Phospholipase D signaling pathway - Mus musculus (house mouse)	31/1031	148/8606	0.001214674	0.006563155	0.004495736	ENSMUSG00000000149/ENSMUSG00000004451/ENSMUSG00000004508/ENSMUSG00000007815/ENSMUSG00000018008/ENSMUSG00000019843/ENSMUSG00000020573/ENSMUSG00000020611/ENSMUSG00000020828/ENSMUSG00000020901/ENSMUSG00000021457/ENSMUSG00000022469/ENSMUSG00000024960/ENSMUSG00000026922/ENSMUSG00000028517/ENSMUSG00000031659/ENSMUSG00000031980/ENSMUSG00000032470/ENSMUSG00000033335/ENSMUSG00000034330/ENSMUSG00000035109/…	31
131	UP	path:mmu05146	Amoebiasis - Mus musculus (house mouse)	24/1031	106/8606	0.001389056	0.007386252	0.005059554	ENSMUSG00000000290/ENSMUSG00000002603/ENSMUSG00000004951/ENSMUSG00000015143/ENSMUSG00000019173/ENSMUSG00000021823/ENSMUSG00000024927/ENSMUSG00000024960/ENSMUSG00000026072/ENSMUSG00000026193/ENSMUSG00000027995/ENSMUSG00000028163/ENSMUSG00000030786/ENSMUSG00000031274/ENSMUSG00000031628/ENSMUSG00000034792/ENSMUSG00000039239/ENSMUSG00000040061/ENSMUSG00000050965/ENSMUSG00000051439/ENSMUSG00000052688/…	24
132	UP	path:mmu04010	MAPK signaling pathway - Mus musculus (house mouse)	52/1031	289/8606	0.001562992	0.008181284	0.005604147	ENSMUSG00000000149/ENSMUSG00000001847/ENSMUSG00000002603/ENSMUSG00000002983/ENSMUSG00000004951/ENSMUSG00000007613/ENSMUSG00000014599/ENSMUSG00000015312/ENSMUSG00000015755/ENSMUSG00000016528/ENSMUSG00000018166/ENSMUSG00000020053/ENSMUSG00000021250/ENSMUSG00000021453/ENSMUSG00000022329/ENSMUSG00000022346/ENSMUSG00000022514/ENSMUSG00000022781/ENSMUSG00000024621/ENSMUSG00000024927/ENSMUSG00000025225/…	52
133	UP	path:mmu05212	Pancreatic cancer - Mus musculus (house mouse)	19/1031	78/8606	0.00173207	0.008878621	0.006081821	ENSMUSG00000001847/ENSMUSG00000002603/ENSMUSG00000003873/ENSMUSG00000004040/ENSMUSG00000004451/ENSMUSG00000006728/ENSMUSG00000007613/ENSMUSG00000015312/ENSMUSG00000020828/ENSMUSG00000021453/ENSMUSG00000022105/ENSMUSG00000023067/ENSMUSG00000024927/ENSMUSG00000028163/ENSMUSG00000032402/ENSMUSG00000036390/ENSMUSG00000039239/ENSMUSG00000044303/ENSMUSG00000070348	19
134	UP	path:mmu05161	Hepatitis B - Mus musculus (house mouse)	33/1031	164/8606	0.001749221	0.008878621	0.006081821	ENSMUSG00000002147/ENSMUSG00000002603/ENSMUSG00000003873/ENSMUSG00000004040/ENSMUSG00000007613/ENSMUSG00000015755/ENSMUSG00000021025/ENSMUSG00000021250/ENSMUSG00000022105/ENSMUSG00000022346/ENSMUSG00000023067/ENSMUSG00000024927/ENSMUSG00000026029/ENSMUSG00000027230/ENSMUSG00000027342/ENSMUSG00000027995/ENSMUSG00000028163/ENSMUSG00000031392/ENSMUSG00000031628/ENSMUSG00000031805/ENSMUSG00000032175/…	33
135	UP	path:mmu05222	Small cell lung cancer - Mus musculus (house mouse)	22/1031	97/8606	0.00210943	0.010547149	0.007224756	ENSMUSG00000003873/ENSMUSG00000006728/ENSMUSG00000015312/ENSMUSG00000021025/ENSMUSG00000021453/ENSMUSG00000022105/ENSMUSG00000022346/ENSMUSG00000023067/ENSMUSG00000024927/ENSMUSG00000025809/ENSMUSG00000026193/ENSMUSG00000026637/ENSMUSG00000026875/ENSMUSG00000027111/ENSMUSG00000028044/ENSMUSG00000028163/ENSMUSG00000031274/ENSMUSG00000031628/ENSMUSG00000032000/ENSMUSG00000036390/ENSMUSG00000052911/…	22
136	UP	path:mmu04926	Relaxin signaling pathway - Mus musculus (house mouse)	27/1031	129/8606	0.002469134	0.012164115	0.008332371	ENSMUSG00000000001/ENSMUSG00000002603/ENSMUSG00000007613/ENSMUSG00000021025/ENSMUSG00000021250/ENSMUSG00000022122/ENSMUSG00000024927/ENSMUSG00000024960/ENSMUSG00000027230/ENSMUSG00000027669/ENSMUSG00000028163/ENSMUSG00000029713/ENSMUSG00000031274/ENSMUSG00000031659/ENSMUSG00000031740/ENSMUSG00000032562/ENSMUSG00000034792/ENSMUSG00000035109/ENSMUSG00000036402/ENSMUSG00000038648/ENSMUSG00000038811/…	27
137	UP	path:mmu04650	Natural killer cell mediated cytotoxicity - Mus musculus (house mouse)	25/1031	117/8606	0.002618443	0.012712732	0.008708171	ENSMUSG00000000290/ENSMUSG00000001847/ENSMUSG00000002699/ENSMUSG00000004266/ENSMUSG00000019843/ENSMUSG00000020009/ENSMUSG00000021457/ENSMUSG00000022971/ENSMUSG00000030579/ENSMUSG00000031628/ENSMUSG00000033016/ENSMUSG00000034116/ENSMUSG00000034330/ENSMUSG00000035109/ENSMUSG00000037405/ENSMUSG00000043733/ENSMUSG00000050965/ENSMUSG00000054520/ENSMUSG00000058715/ENSMUSG00000059089/ENSMUSG00000059456/…	25
138	UP	path:mmu04218	Cellular senescence - Mus musculus (house mouse)	34/1031	175/8606	0.002761994	0.013218115	0.009054357	ENSMUSG00000000184/ENSMUSG00000002603/ENSMUSG00000006728/ENSMUSG00000007613/ENSMUSG00000008730/ENSMUSG00000014158/ENSMUSG00000015312/ENSMUSG00000016528/ENSMUSG00000021127/ENSMUSG00000021453/ENSMUSG00000022105/ENSMUSG00000022346/ENSMUSG00000023067/ENSMUSG00000024927/ENSMUSG00000026509/ENSMUSG00000028163/ENSMUSG00000030287/ENSMUSG00000031490/ENSMUSG00000032246/ENSMUSG00000032402/ENSMUSG00000032470/…	34
139	UP	path:mmu04392	Hippo signaling pathway - multiple species - Mus musculus (house mouse)	9/1031	27/8606	0.003081833	0.014541043	0.009960558	ENSMUSG00000002249/ENSMUSG00000021959/ENSMUSG00000022329/ENSMUSG00000025239/ENSMUSG00000027803/ENSMUSG00000036459/ENSMUSG00000043131/ENSMUSG00000053110/ENSMUSG00000055320	9
140	UP	path:mmu05210	Colorectal cancer - Mus musculus (house mouse)	20/1031	88/8606	0.003209962	0.014935238	0.010230579	ENSMUSG00000001847/ENSMUSG00000002603/ENSMUSG00000003873/ENSMUSG00000004451/ENSMUSG00000006932/ENSMUSG00000007613/ENSMUSG00000007815/ENSMUSG00000015312/ENSMUSG00000021250/ENSMUSG00000021453/ENSMUSG00000022346/ENSMUSG00000023067/ENSMUSG00000024985/ENSMUSG00000027381/ENSMUSG00000031628/ENSMUSG00000032402/ENSMUSG00000036390/ENSMUSG00000039239/ENSMUSG00000052684/ENSMUSG00000070348	20
141	UP	path:mmu04620	Toll-like receptor signaling pathway - Mus musculus (house mouse)	22/1031	102/8606	0.004078109	0.018714608	0.012819433	ENSMUSG00000000982/ENSMUSG00000001847/ENSMUSG00000015755/ENSMUSG00000016024/ENSMUSG00000018930/ENSMUSG00000021025/ENSMUSG00000021250/ENSMUSG00000021408/ENSMUSG00000022971/ENSMUSG00000024927/ENSMUSG00000026029/ENSMUSG00000027995/ENSMUSG00000028163/ENSMUSG00000029304/ENSMUSG00000029771/ENSMUSG00000031392/ENSMUSG00000032508/ENSMUSG00000034855/ENSMUSG00000044827/ENSMUSG00000047123/ENSMUSG00000051439/…	22
142	UP	path:mmu05164	Influenza A - Mus musculus (house mouse)	33/1031	173/8606	0.004263544	0.019301177	0.01322123	ENSMUSG00000000275/ENSMUSG00000002325/ENSMUSG00000003873/ENSMUSG00000006728/ENSMUSG00000020009/ENSMUSG00000021025/ENSMUSG00000022136/ENSMUSG00000022971/ENSMUSG00000024810/ENSMUSG00000024927/ENSMUSG00000026029/ENSMUSG00000028163/ENSMUSG00000029580/ENSMUSG00000030341/ENSMUSG00000030793/ENSMUSG00000031628/ENSMUSG00000032109/ENSMUSG00000032175/ENSMUSG00000032508/ENSMUSG00000034165/ENSMUSG00000034855/…	33
143	UP	path:mmu00600	Sphingolipid metabolism - Mus musculus (house mouse)	14/1031	55/8606	0.004404331	0.01967268	0.013475709	ENSMUSG00000004207/ENSMUSG00000015714/ENSMUSG00000020097/ENSMUSG00000021003/ENSMUSG00000021468/ENSMUSG00000021665/ENSMUSG00000022620/ENSMUSG00000025232/ENSMUSG00000028048/ENSMUSG00000028517/ENSMUSG00000030760/ENSMUSG00000031591/ENSMUSG00000038633/ENSMUSG00000045594	14
144	UP	path:mmu00514	Other types of O-glycan biosynthesis - Mus musculus (house mouse)	12/1031	44/8606	0.004467134	0.019690658	0.013488023	ENSMUSG00000004846/ENSMUSG00000018169/ENSMUSG00000020260/ENSMUSG00000021903/ENSMUSG00000022885/ENSMUSG00000028413/ENSMUSG00000031608/ENSMUSG00000034807/ENSMUSG00000037280/ENSMUSG00000039254/ENSMUSG00000039774/ENSMUSG00000046020	12
145	UP	path:mmu05162	Measles - Mus musculus (house mouse)	29/1031	148/8606	0.004809588	0.020924831	0.014333427	ENSMUSG00000000184/ENSMUSG00000002325/ENSMUSG00000003873/ENSMUSG00000004040/ENSMUSG00000006728/ENSMUSG00000015755/ENSMUSG00000019850/ENSMUSG00000020372/ENSMUSG00000021025/ENSMUSG00000021250/ENSMUSG00000022971/ENSMUSG00000024927/ENSMUSG00000026029/ENSMUSG00000026656/ENSMUSG00000027995/ENSMUSG00000028163/ENSMUSG00000029397/ENSMUSG00000031207/ENSMUSG00000031304/ENSMUSG00000031392/ENSMUSG00000031628/…	29
146	UP	path:mmu04979	Cholesterol metabolism - Mus musculus (house mouse)	13/1031	50/8606	0.004916191	0.021114412	0.014463289	ENSMUSG00000002289/ENSMUSG00000002985/ENSMUSG00000015243/ENSMUSG00000015568/ENSMUSG00000021242/ENSMUSG00000024413/ENSMUSG00000024781/ENSMUSG00000026600/ENSMUSG00000035237/ENSMUSG00000038175/ENSMUSG00000040249/ENSMUSG00000040564/ENSMUSG00000041736	13
147	UP	path:mmu05225	Hepatocellular carcinoma - Mus musculus (house mouse)	33/1031	175/8606	0.005119669	0.021709987	0.014871256	ENSMUSG00000002603/ENSMUSG00000003849/ENSMUSG00000003873/ENSMUSG00000005413/ENSMUSG00000006728/ENSMUSG00000006932/ENSMUSG00000007613/ENSMUSG00000007989/ENSMUSG00000008540/ENSMUSG00000015312/ENSMUSG00000015839/ENSMUSG00000021453/ENSMUSG00000022105/ENSMUSG00000022346/ENSMUSG00000022382/ENSMUSG00000023067/ENSMUSG00000024985/ENSMUSG00000025068/ENSMUSG00000027671/ENSMUSG00000029580/ENSMUSG00000030170/…	33
148	UP	path:mmu05150	Staphylococcus aureus infection - Mus musculus (house mouse)	24/1031	117/8606	0.005452729	0.022833304	0.015640724	ENSMUSG00000000290/ENSMUSG00000015451/ENSMUSG00000015947/ENSMUSG00000022887/ENSMUSG00000024164/ENSMUSG00000024371/ENSMUSG00000026656/ENSMUSG00000030786/ENSMUSG00000036594/ENSMUSG00000036887/ENSMUSG00000036896/ENSMUSG00000036905/ENSMUSG00000037405/ENSMUSG00000038521/ENSMUSG00000041538/ENSMUSG00000048163/ENSMUSG00000049130/ENSMUSG00000055172/ENSMUSG00000056529/ENSMUSG00000059089/ENSMUSG00000060586/…	24
149	UP	path:mmu04060	Cytokine-cytokine receptor interaction - Mus musculus (house mouse)	51/1031	300/8606	0.005730774	0.023701348	0.01623533	ENSMUSG00000000982/ENSMUSG00000002603/ENSMUSG00000002897/ENSMUSG00000003206/ENSMUSG00000007613/ENSMUSG00000010142/ENSMUSG00000014599/ENSMUSG00000018920/ENSMUSG00000018927/ENSMUSG00000018930/ENSMUSG00000020009/ENSMUSG00000021756/ENSMUSG00000021835/ENSMUSG00000022015/ENSMUSG00000022146/ENSMUSG00000022514/ENSMUSG00000022971/ENSMUSG00000023905/ENSMUSG00000024578/ENSMUSG00000024621/ENSMUSG00000024810/…	51
150	UP	path:mmu04071	Sphingolipid signaling pathway - Mus musculus (house mouse)	25/1031	125/8606	0.006485345	0.026495007	0.018148976	ENSMUSG00000000001/ENSMUSG00000000149/ENSMUSG00000001847/ENSMUSG00000003873/ENSMUSG00000004508/ENSMUSG00000007815/ENSMUSG00000007891/ENSMUSG00000015714/ENSMUSG00000019843/ENSMUSG00000020097/ENSMUSG00000020611/ENSMUSG00000020828/ENSMUSG00000021468/ENSMUSG00000024927/ENSMUSG00000024960/ENSMUSG00000026626/ENSMUSG00000028163/ENSMUSG00000030341/ENSMUSG00000031591/ENSMUSG00000032562/ENSMUSG00000038633/…	25
151	UP	path:mmu04371	Apelin signaling pathway - Mus musculus (house mouse)	26/1031	133/8606	0.007573658	0.030568378	0.020939219	ENSMUSG00000000001/ENSMUSG00000007613/ENSMUSG00000020573/ENSMUSG00000020611/ENSMUSG00000020901/ENSMUSG00000022836/ENSMUSG00000024960/ENSMUSG00000027669/ENSMUSG00000029304/ENSMUSG00000029713/ENSMUSG00000030287/ENSMUSG00000031538/ENSMUSG00000031659/ENSMUSG00000032246/ENSMUSG00000032402/ENSMUSG00000032470/ENSMUSG00000032562/ENSMUSG00000036402/ENSMUSG00000037411/ENSMUSG00000038146/ENSMUSG00000038387/…	26
152	UP	path:mmu04657	IL-17 signaling pathway - Mus musculus (house mouse)	20/1031	95/8606	0.007938034	0.031364373	0.021484472	ENSMUSG00000002897/ENSMUSG00000015755/ENSMUSG00000019850/ENSMUSG00000020048/ENSMUSG00000021025/ENSMUSG00000021250/ENSMUSG00000024578/ENSMUSG00000024912/ENSMUSG00000024927/ENSMUSG00000026029/ENSMUSG00000026637/ENSMUSG00000026822/ENSMUSG00000028163/ENSMUSG00000031628/ENSMUSG00000034855/ENSMUSG00000035385/ENSMUSG00000040028/ENSMUSG00000052684/ENSMUSG00000056501/ENSMUSG00000071076	20
153	UP	path:mmu05216	Thyroid cancer - Mus musculus (house mouse)	10/1031	36/8606	0.007958124	0.031364373	0.021484472	ENSMUSG00000003873/ENSMUSG00000006932/ENSMUSG00000015312/ENSMUSG00000021453/ENSMUSG00000022346/ENSMUSG00000023067/ENSMUSG00000024985/ENSMUSG00000027940/ENSMUSG00000036390/ENSMUSG00000070348	10
154	UP	path:mmu05221	Acute myeloid leukemia - Mus musculus (house mouse)	16/1031	71/8606	0.008632395	0.033626189	0.023033807	ENSMUSG00000002111/ENSMUSG00000004040/ENSMUSG00000015947/ENSMUSG00000022346/ENSMUSG00000022952/ENSMUSG00000024621/ENSMUSG00000024927/ENSMUSG00000024985/ENSMUSG00000028163/ENSMUSG00000030786/ENSMUSG00000031490/ENSMUSG00000034957/ENSMUSG00000051439/ENSMUSG00000070348/ENSMUSG00000089929/ENSMUSG00000102037	16
155	UP	path:mmu00565	Ether lipid metabolism - Mus musculus (house mouse)	12/1031	49/8606	0.011143044	0.042662086	0.029223361	ENSMUSG00000003363/ENSMUSG00000020828/ENSMUSG00000021608/ENSMUSG00000023913/ENSMUSG00000028517/ENSMUSG00000029134/ENSMUSG00000033192/ENSMUSG00000037366/ENSMUSG00000041202/ENSMUSG00000050211/ENSMUSG00000052160/ENSMUSG00000060002	12
156	UP	path:mmu04971	Gastric acid secretion - Mus musculus (house mouse)	16/1031	73/8606	0.011312065	0.042662086	0.029223361	ENSMUSG00000000001/ENSMUSG00000022836/ENSMUSG00000024960/ENSMUSG00000027562/ENSMUSG00000029580/ENSMUSG00000030287/ENSMUSG00000031659/ENSMUSG00000032246/ENSMUSG00000032412/ENSMUSG00000032562/ENSMUSG00000040061/ENSMUSG00000041329/ENSMUSG00000041695/ENSMUSG00000050965/ENSMUSG00000052397/ENSMUSG00000062825	16
157	UP	path:mmu04151	PI3K-Akt signaling pathway - Mus musculus (house mouse)	57/1031	354/8606	0.011334106	0.042662086	0.029223361	ENSMUSG00000000184/ENSMUSG00000000555/ENSMUSG00000001847/ENSMUSG00000006728/ENSMUSG00000014599/ENSMUSG00000018166/ENSMUSG00000020048/ENSMUSG00000020053/ENSMUSG00000020573/ENSMUSG00000020901/ENSMUSG00000021457/ENSMUSG00000022146/ENSMUSG00000022346/ENSMUSG00000022817/ENSMUSG00000022971/ENSMUSG00000023067/ENSMUSG00000023885/ENSMUSG00000024621/ENSMUSG00000024927/ENSMUSG00000025017/ENSMUSG00000025809/…	57
158	UP	path:mmu05165	Human papillomavirus infection - Mus musculus (house mouse)	56/1031	347/8606	0.011484081	0.042746301	0.029281048	ENSMUSG00000000184/ENSMUSG00000000555/ENSMUSG00000001750/ENSMUSG00000002325/ENSMUSG00000003873/ENSMUSG00000006728/ENSMUSG00000006932/ENSMUSG00000007989/ENSMUSG00000015575/ENSMUSG00000018169/ENSMUSG00000018899/ENSMUSG00000019789/ENSMUSG00000022105/ENSMUSG00000022382/ENSMUSG00000022770/ENSMUSG00000022817/ENSMUSG00000022971/ENSMUSG00000023067/ENSMUSG00000023885/ENSMUSG00000024927/ENSMUSG00000024985/…	56
